# Supplementary material for: Dichlorido[3-meth­oxy­methyl-4-phenyl-5-(2-pyrid­yl)-4H-1,2,4-triazole-κ2 N 1,N 5]copper(II)
Source: Acta Crystallogr Sect E Struct Rep Online. 2011 Aug 27;67(Pt 9):m1273. doi: 10.1107/S160053681103296X (PMC3200827; doi:10.1107/S160053681103296X)
Supplement: Supplementary file 1 [file e-67-m1273-sup1.cif]

##############################################################################
#                                                                            #
# This CIF contains the data in a paper accepted for publication in          #
# Acta Crystallographica Section E. It conforms to the requirements of       #
# Notes for Authors for Acta Crystallographica Section E, and has been       #
# peer reviewed under the auspices of the IUCr Commission on Journals.       #
#                                                                            #
# Full details of the Crystallographic Information File format               #
# are given in the paper "The Crystallographic Information File (CIF):       #
# a New Standard Archive File for Crystallography" by S. R. Hall, F. H.      #
# Allen and I. D. Brown [Acta Cryst. (1991), A47, 655-685].                  #
#                                                                            #
# The current version of the core CIF dictionary is obtainable from          #
# ftp://ftp.iucr.org/pub/cif_core.dic.                                       #
#                                                                            #
# Software is freely available for graphical display of the structure(s)     #
# in this CIF. For information consult the CIF software page                 #
# http://www.iucr.org/resources/cif/software.                                #
#                                                                            #
# This file may be used for bona fide research purposes within the           #
# scientific community so long as proper attribution is given to the journal # 
# article from which it was obtained.                                        #
#                                                                            #
##############################################################################
data_I
_audit_creation_method     SHELXL-97
_chemical_name_systematic
;
Dichlorido[3-methoxymethyl-4-phenyl-5-(2-pyridyl)-4<i>H</i>-1,2,4-
triazole-\k^2^<i>N</i>^1^,<i>N</i>^5^]copper(II)
;
_chemical_name_common     ?
_chemical_formula_moiety     'C15 H14 Cl2 Cu N4 O'
_chemical_formula_sum     'C15 H14 Cl2 Cu N4 O'
_chemical_formula_iupac     '[Cu Cl2 (C15 H14 N4 O)]'
_chemical_formula_weight     400.74
_chemical_melting_point     ?
_symmetry_cell_setting     orthorhombic
_symmetry_space_group_name_H-M     'P b c a'
_symmetry_space_group_name_Hall     '-P 2ac 2ab'
loop_
    _symmetry_equiv_pos_as_xyz
    'x, y, z'
    '-x+1/2, -y, z+1/2'
    '-x, y+1/2, -z+1/2'
    'x+1/2, -y+1/2, -z'
    '-x, -y, -z'
    'x-1/2, y, -z-1/2'
    'x, -y-1/2, z-1/2'
    '-x-1/2, y-1/2, z'
_cell_length_a     16.6512(11)
_cell_length_b     11.2056(7)
_cell_length_c     17.9966(11)
_cell_angle_alpha     90.00
_cell_angle_beta     90.00
_cell_angle_gamma     90.00
_cell_volume     3357.9(4)
_cell_formula_units_Z     8
_cell_measurement_reflns_used     9999
_cell_measurement_theta_min     2.466
_cell_measurement_theta_max     23.2775
_cell_measurement_temperature     296(2)
_exptl_crystal_description     'Plate'
_exptl_crystal_colour     'green'
_exptl_crystal_size_max     0.15
_exptl_crystal_size_mid     0.13
_exptl_crystal_size_min     0.12
_exptl_crystal_density_diffrn     1.585
_exptl_crystal_density_meas     ?
_exptl_crystal_density_method     'not measured'
_exptl_crystal_F_000     1624
_exptl_absorpt_coefficient_mu     1.627
_exptl_absorpt_correction_type     multi-scan
_exptl_absorpt_process_details     '(SADABS; Sheldrick, 2003)'
_exptl_absorpt_correction_T_min     0.7924
_exptl_absorpt_correction_T_max     0.8287
_exptl_special_details
;
;
_diffrn_ambient_temperature     296(2)
_diffrn_radiation_type     MoK\a
_diffrn_radiation_wavelength     0.71073
_diffrn_radiation_source     'fine-focus sealed tube'
_diffrn_radiation_monochromator     graphite
_diffrn_measurement_device_type     'Bruker APEXII CCD'
_diffrn_measurement_method     \w
_diffrn_detector_area_resol_mean     ?
_diffrn_reflns_number     22829
_diffrn_reflns_av_R_equivalents     0.0523
_diffrn_reflns_av_sigmaI/netI     0.0309
_diffrn_reflns_theta_min     2.26
_diffrn_reflns_theta_max     25.25
_diffrn_reflns_theta_full     25.25
_diffrn_measured_fraction_theta_max     1.000
_diffrn_measured_fraction_theta_full     1.000
_diffrn_reflns_limit_h_min     -19
_diffrn_reflns_limit_h_max     19
_diffrn_reflns_limit_k_min     -13
_diffrn_reflns_limit_k_max     13
_diffrn_reflns_limit_l_min     -21
_diffrn_reflns_limit_l_max     20
_diffrn_standards_number     0
_diffrn_standards_interval_count     ?
_diffrn_standards_interval_time     ?
_diffrn_standards_decay_%     ?
_refine_special_details
;
Refinement of <i>F</i>^2^ against ALL reflections. The weighted <i>R</i>-factor
<i>wR</i> and goodness of fit <i>S</i> are based on <i>F</i>^2^, conventional
<i>R</i>-factors <i>R</i> are based on <i>F</i>, with <i>F</i> set to zero for
negative <i>F</i>^2^. The threshold expression of <i>F</i>^2^ >
\s(<i>F</i>^2^) is used only for calculating <i>R</i>-factors(gt) <i>etc</i>.
and is not relevant to the choice of reflections for refinement.
<i>R</i>-factors based on <i>F</i>^2^ are statistically about twice as large
as those based on <i>F</i>, and <i>R</i>- factors based on ALL data will be
even larger.
;
_reflns_number_total     3043
_reflns_number_gt     2288
_reflns_threshold_expression     I>2\s(I)
_refine_ls_structure_factor_coef     Fsqd
_refine_ls_matrix_type     full
_refine_ls_R_factor_all     0.0493
_refine_ls_R_factor_gt     0.0294
_refine_ls_wR_factor_gt     0.0627
_refine_ls_wR_factor_ref     0.0683
_refine_ls_goodness_of_fit_ref     0.999
_refine_ls_restrained_S_all     0.999
_refine_ls_number_reflns     3043
_refine_ls_number_parameters     210
_refine_ls_number_restraints     0
_refine_ls_hydrogen_treatment     constr
_refine_ls_weighting_scheme     calc
_refine_ls_weighting_details
         'calc w=1/[\s^2^(Fo^2^)+(0.0297P)^2^+1.3987P] where P=(Fo^2^+2Fc^2^)/3'
_atom_sites_solution_hydrogens     geom
_atom_sites_solution_primary     direct
_atom_sites_solution_secondary     difmap
_refine_ls_shift/su_max     0.003
_refine_ls_shift/su_mean     0.000
_refine_diff_density_max     0.271
_refine_diff_density_min     -0.295
_refine_ls_extinction_method     'SHELXL97 (Sheldrick, 2008)'
_refine_ls_extinction_coef     0.00051(11)
_refine_ls_extinction_expression
                                  'Fc^*^=kFc[1+0.001xFc^2^\l^3^/sin(2\q)]^-1/4^'
loop_
    _atom_type_symbol
    _atom_type_description
    _atom_type_scat_dispersion_real
    _atom_type_scat_dispersion_imag
    _atom_type_scat_source
    'C' 'C' 0.0033 0.0016
                         'International Tables Vol C Tables 4.2.6.8 and 6.1.1.4'
    'H' 'H' 0.0000 0.0000
                         'International Tables Vol C Tables 4.2.6.8 and 6.1.1.4'
    'N' 'N' 0.0061 0.0033
                         'International Tables Vol C Tables 4.2.6.8 and 6.1.1.4'
    'O' 'O' 0.0106 0.0060
                         'International Tables Vol C Tables 4.2.6.8 and 6.1.1.4'
    'Cl' 'Cl' 0.1484 0.1585
                         'International Tables Vol C Tables 4.2.6.8 and 6.1.1.4'
    'Cu' 'Cu' 0.3201 1.2651
                         'International Tables Vol C Tables 4.2.6.8 and 6.1.1.4'
_computing_data_collection     'APEX2 (Bruker, 2005)'
_computing_cell_refinement     'SAINT (Bruker, 2005)'
_computing_data_reduction     'SAINT (Bruker, 2005)'
_computing_structure_solution     'SHELXS97 (Sheldrick, 2008)'
_computing_structure_refinement     'SHELXL97 (Sheldrick, 2008)'
_computing_molecular_graphics     'SHELXTL (Sheldrick, 2008)'
_computing_publication_material     'SHELXTL (Sheldrick, 2008)'
loop_
    _atom_site_type_symbol
    _atom_site_label
    _atom_site_fract_x
    _atom_site_fract_y
    _atom_site_fract_z
    _atom_site_U_iso_or_equiv
    _atom_site_adp_type
    _atom_site_calc_flag
    _atom_site_refinement_flags
    _atom_site_occupancy
    _atom_site_symmetry_multiplicity
    _atom_site_disorder_assembly
    _atom_site_disorder_group
    Cu Cu1 0.050004(18) 0.14725(3) 0.291744(16) 0.03113(11) Uani d . 1 1 . .
    Cl Cl1 -0.00195(5) 0.07124(6) 0.39349(4) 0.0465(2) Uani d . 1 1 . .
    Cl Cl2 0.04038(5) 0.33855(6) 0.32076(4) 0.0497(2) Uani d . 1 1 . .
    N N1 0.11465(12) 0.00815(17) 0.25962(11) 0.0307(5) Uani d . 1 1 . .
    N N2 0.15782(13) -0.08048(19) 0.29457(12) 0.0363(5) Uani d . 1 1 . .
    N N3 0.17649(12) -0.09025(18) 0.17273(11) 0.0320(5) Uani d . 1 1 . .
    N N4 0.05062(13) 0.17404(17) 0.17923(12) 0.0315(5) Uani d . 1 1 . .
    C C1 0.19497(15) -0.1381(2) 0.24098(15) 0.0360(6) Uani d . 1 1 . .
    O O1 0.22057(13) -0.34971(18) 0.22443(12) 0.0537(6) Uani d . 1 1 . .
    C C2 0.12619(14) 0.0011(2) 0.18771(13) 0.0288(6) Uani d . 1 1 . .
    C C3 0.08684(14) 0.0871(2) 0.13891(14) 0.0298(6) Uani d . 1 1 . .
    C C4 0.08315(17) 0.0841(2) 0.06246(14) 0.0409(7) Uani d . 1 1 . .
    H H4 0.1081 0.0233 0.0359 0.049 Uiso calc R 1 1 . .
    C C5 0.04137(18) 0.1740(3) 0.02592(16) 0.0471(8) Uani d . 1 1 . .
    H H5 0.0372 0.1734 -0.0256 0.057 Uiso calc R 1 1 . .
    C C6 0.00641(18) 0.2635(3) 0.06654(16) 0.0433(7) Uani d . 1 1 . .
    H H6 -0.0209 0.3251 0.0429 0.052 Uiso calc R 1 1 . .
    C C7 0.01245(16) 0.2607(2) 0.14301(15) 0.0390(7) Uani d . 1 1 . .
    H H7 -0.0111 0.3218 0.1703 0.047 Uiso calc R 1 1 . .
    C C8 0.21233(15) -0.1229(2) 0.10221(14) 0.0336(6) Uani d . 1 1 . .
    C C9 0.27888(17) -0.0607(3) 0.07879(16) 0.0484(8) Uani d . 1 1 . .
    H H9 0.2997 0.0011 0.1074 0.058 Uiso calc R 1 1 . .
    C C10 0.31432(19) -0.0914(3) 0.01219(18) 0.0623(9) Uani d . 1 1 . .
    H H10 0.3596 -0.0506 -0.0043 0.075 Uiso calc R 1 1 . .
    C C11 0.2831(2) -0.1813(4) -0.02921(19) 0.0651(10) Uani d . 1 1 . .
    H H11 0.3071 -0.2013 -0.0742 0.078 Uiso calc R 1 1 . .
    C C12 0.2167(2) -0.2431(3) -0.00585(18) 0.0623(10) Uani d . 1 1 . .
    H H12 0.1961 -0.3045 -0.0350 0.075 Uiso calc R 1 1 . .
    C C13 0.17992(18) -0.2144(3) 0.06103(16) 0.0473(7) Uani d . 1 1 . .
    H H13 0.1349 -0.2558 0.0775 0.057 Uiso calc R 1 1 . .
    C C14 0.25175(18) -0.2404(3) 0.25097(17) 0.0472(7) Uani d . 1 1 . .
    H H14A 0.3014 -0.2228 0.2250 0.057 Uiso calc R 1 1 . .
    H H14B 0.2643 -0.2486 0.3034 0.057 Uiso calc R 1 1 . .
    C C15 0.1611(2) -0.3976(3) 0.2710(2) 0.0763(11) Uani d . 1 1 . .
    H H15A 0.1833 -0.4112 0.3195 0.114 Uiso calc R 1 1 . .
    H H15B 0.1424 -0.4718 0.2507 0.114 Uiso calc R 1 1 . .
    H H15C 0.1171 -0.3426 0.2746 0.114 Uiso calc R 1 1 . .
loop_
    _atom_site_aniso_label
    _atom_site_aniso_U_11
    _atom_site_aniso_U_22
    _atom_site_aniso_U_33
    _atom_site_aniso_U_12
    _atom_site_aniso_U_13
    _atom_site_aniso_U_23
    Cu1 0.03540(19) 0.03221(18) 0.02578(18) 0.00298(15) 0.00322(14) -0.00052(13)
    Cl1 0.0637(5) 0.0446(4) 0.0313(4) -0.0037(4) 0.0134(3) 0.0013(3)
    Cl2 0.0754(5) 0.0342(4) 0.0396(4) 0.0099(4) 0.0052(4) -0.0038(3)
    N1 0.0329(12) 0.0315(12) 0.0276(12) 0.0032(10) 0.0021(9) 0.0020(9)
    N2 0.0372(12) 0.0378(13) 0.0340(12) 0.0046(10) -0.0014(10) 0.0035(10)
    N3 0.0321(12) 0.0328(12) 0.0309(12) 0.0015(10) 0.0033(10) 0.0003(10)
    N4 0.0355(12) 0.0314(12) 0.0275(11) 0.0026(10) 0.0021(10) 0.0027(9)
    C1 0.0340(14) 0.0364(15) 0.0377(16) 0.0016(13) 0.0009(12) 0.0006(13)
    O1 0.0589(13) 0.0432(12) 0.0591(14) 0.0147(11) 0.0039(11) -0.0017(11)
    C2 0.0276(14) 0.0302(14) 0.0286(14) -0.0020(11) 0.0017(11) -0.0014(11)
    C3 0.0305(14) 0.0300(14) 0.0290(14) -0.0034(11) 0.0018(11) -0.0002(11)
    C4 0.0520(17) 0.0395(16) 0.0310(16) 0.0062(14) 0.0013(13) -0.0033(13)
    C5 0.063(2) 0.0525(19) 0.0256(15) 0.0009(16) -0.0030(14) 0.0052(13)
    C6 0.0492(18) 0.0427(17) 0.0381(17) 0.0049(14) -0.0037(14) 0.0105(13)
    C7 0.0412(16) 0.0374(16) 0.0382(16) 0.0048(13) 0.0040(13) 0.0040(13)
    C8 0.0330(14) 0.0370(15) 0.0309(15) 0.0083(12) 0.0041(12) -0.0035(12)
    C9 0.0444(17) 0.0537(19) 0.0469(18) -0.0072(15) 0.0098(14) -0.0069(15)
    C10 0.049(2) 0.089(3) 0.049(2) -0.0019(19) 0.0160(16) -0.0052(19)
    C11 0.061(2) 0.094(3) 0.040(2) 0.017(2) 0.0122(17) -0.0105(19)
    C12 0.076(3) 0.067(2) 0.044(2) 0.005(2) -0.0070(18) -0.0258(17)
    C13 0.0486(18) 0.0480(18) 0.0452(19) -0.0026(15) 0.0009(14) -0.0070(15)
    C14 0.0394(17) 0.0500(19) 0.0521(19) 0.0116(15) -0.0024(14) 0.0048(15)
    C15 0.065(2) 0.062(2) 0.102(3) 0.000(2) 0.017(2) 0.007(2)
_geom_special_details
;
All e.s.d.'s (except the e.s.d. in the dihedral angle between two l.s. planes)
are estimated using the full covariance matrix. The cell e.s.d.'s are taken
into account individually in the estimation of e.s.d.'s in distances, angles
and torsion angles; correlations between e.s.d.'s in cell parameters are only
used when they are defined by crystal symmetry. An approximate (isotropic)
treatment of cell e.s.d.'s is used for estimating e.s.d.'s involving l.s.
planes.
;
loop_
    _geom_bond_atom_site_label_1
    _geom_bond_atom_site_label_2
    _geom_bond_site_symmetry_2
    _geom_bond_distance
    _geom_bond_publ_flag
    Cu1 N1 . 1.981(2) ?
    Cu1 N4 . 2.047(2) ?
    Cu1 Cl1 . 2.1969(7) ?
    Cu1 Cl2 . 2.2121(7) ?
    N1 C2 . 1.311(3) ?
    N1 N2 . 1.378(3) ?
    N2 C1 . 1.315(3) ?
    N3 C2 . 1.350(3) ?
    N3 C1 . 1.375(3) ?
    N3 C8 . 1.449(3) ?
    N4 C7 . 1.331(3) ?
    N4 C3 . 1.356(3) ?
    C1 C14 . 1.496(4) ?
    O1 C15 . 1.403(4) ?
    O1 C14 . 1.414(3) ?
    C2 C3 . 1.459(3) ?
    C3 C4 . 1.377(3) ?
    C4 C5 . 1.390(4) ?
    C4 H4 . 0.9300 ?
    C5 C6 . 1.371(4) ?
    C5 H5 . 0.9300 ?
    C6 C7 . 1.380(4) ?
    C6 H6 . 0.9300 ?
    C7 H7 . 0.9300 ?
    C8 C9 . 1.375(4) ?
    C8 C13 . 1.376(4) ?
    C9 C10 . 1.380(4) ?
    C9 H9 . 0.9300 ?
    C10 C11 . 1.356(5) ?
    C10 H10 . 0.9300 ?
    C11 C12 . 1.371(5) ?
    C11 H11 . 0.9300 ?
    C12 C13 . 1.388(4) ?
    C12 H12 . 0.9300 ?
    C13 H13 . 0.9300 ?
    C14 H14A . 0.9700 ?
    C14 H14B . 0.9700 ?
    C15 H15A . 0.9600 ?
    C15 H15B . 0.9600 ?
    C15 H15C . 0.9600 ?
loop_
    _geom_angle_atom_site_label_1
    _geom_angle_atom_site_label_2
    _geom_angle_atom_site_label_3
    _geom_angle_site_symmetry_1
    _geom_angle_site_symmetry_3
    _geom_angle
    _geom_angle_publ_flag
    N1 Cu1 N4 . . 79.86(8) ?
    N1 Cu1 Cl1 . . 98.75(6) ?
    N4 Cu1 Cl1 . . 152.04(6) ?
    N1 Cu1 Cl2 . . 150.56(6) ?
    N4 Cu1 Cl2 . . 95.26(6) ?
    Cl1 Cu1 Cl2 . . 98.65(3) ?
    C2 N1 N2 . . 109.3(2) ?
    C2 N1 Cu1 . . 114.52(16) ?
    N2 N1 Cu1 . . 135.85(16) ?
    C1 N2 N1 . . 105.3(2) ?
    C2 N3 C1 . . 104.8(2) ?
    C2 N3 C8 . . 128.4(2) ?
    C1 N3 C8 . . 126.3(2) ?
    C7 N4 C3 . . 118.3(2) ?
    C7 N4 Cu1 . . 126.09(18) ?
    C3 N4 Cu1 . . 115.22(16) ?
    N2 C1 N3 . . 111.0(2) ?
    N2 C1 C14 . . 125.8(2) ?
    N3 C1 C14 . . 123.2(2) ?
    C15 O1 C14 . . 112.8(3) ?
    N1 C2 N3 . . 109.5(2) ?
    N1 C2 C3 . . 119.3(2) ?
    N3 C2 C3 . . 131.2(2) ?
    N4 C3 C4 . . 122.1(2) ?
    N4 C3 C2 . . 110.6(2) ?
    C4 C3 C2 . . 127.2(2) ?
    C3 C4 C5 . . 118.5(3) ?
    C3 C4 H4 . . 120.7 ?
    C5 C4 H4 . . 120.7 ?
    C6 C5 C4 . . 119.4(3) ?
    C6 C5 H5 . . 120.3 ?
    C4 C5 H5 . . 120.3 ?
    C5 C6 C7 . . 118.9(3) ?
    C5 C6 H6 . . 120.5 ?
    C7 C6 H6 . . 120.5 ?
    N4 C7 C6 . . 122.7(3) ?
    N4 C7 H7 . . 118.7 ?
    C6 C7 H7 . . 118.7 ?
    C9 C8 C13 . . 121.9(3) ?
    C9 C8 N3 . . 118.2(2) ?
    C13 C8 N3 . . 119.9(2) ?
    C8 C9 C10 . . 119.0(3) ?
    C8 C9 H9 . . 120.5 ?
    C10 C9 H9 . . 120.5 ?
    C11 C10 C9 . . 119.9(3) ?
    C11 C10 H10 . . 120.0 ?
    C9 C10 H10 . . 120.0 ?
    C10 C11 C12 . . 121.1(3) ?
    C10 C11 H11 . . 119.5 ?
    C12 C11 H11 . . 119.5 ?
    C11 C12 C13 . . 120.3(3) ?
    C11 C12 H12 . . 119.9 ?
    C13 C12 H12 . . 119.9 ?
    C8 C13 C12 . . 117.8(3) ?
    C8 C13 H13 . . 121.1 ?
    C12 C13 H13 . . 121.1 ?
    O1 C14 C1 . . 113.0(2) ?
    O1 C14 H14A . . 109.0 ?
    C1 C14 H14A . . 109.0 ?
    O1 C14 H14B . . 109.0 ?
    C1 C14 H14B . . 109.0 ?
    H14A C14 H14B . . 107.8 ?
    O1 C15 H15A . . 109.5 ?
    O1 C15 H15B . . 109.5 ?
    H15A C15 H15B . . 109.5 ?
    O1 C15 H15C . . 109.5 ?
    H15A C15 H15C . . 109.5 ?
    H15B C15 H15C . . 109.5 ?
data_global
_journal_date_recd_electronic     2011-07-17
_journal_date_accepted     2011-08-14
_journal_name_full     'Acta Crystallographica, Section E'
_journal_year     2011
_journal_volume     67
_journal_issue      9
_journal_page_first     m1273
_journal_page_last     m1273
_journal_paper_category     QM
_journal_coeditor_code     PV2432
_publ_contact_author_name     'Zuoxiang, Wang'
_publ_contact_author_address
;
School of Chemistry and Engineering
Southeast University
Nanjing 211189
People's Republic of China
;
_publ_contact_author_email     'wangzx0908@yahoo.com.cn'
_publ_contact_author_fax     '86 025 52090624'
_publ_contact_author_phone     '86 025 52090622'
_publ_section_title
;\
Dichlorido[3-methoxymethyl-4-phenyl-5-(2-pyridyl)-4<i>H</i>-1,2,4-triazole-\
\k^2^<i>N</i>^1^,<i>N</i>^5^]copper(II)
;
loop_
    _publ_author_name
    _publ_author_footnote
    _publ_author_address
    'Shouping Cao' .
;
School of Chemistry and Engineering
Southeast University
Nanjing 211189
People's Republic of China
;
    'Zuoxiang Wang' .
;
School of Chemistry and Engineering
Southeast University
Nanjing 211189
People's Republic of China
;
    'Xiaofei Jin' .
;
School of Chemistry and Engineering
Southeast University
Nanjing 211189
People's Republic of China
;
