# Supplementary material for: Dichlorido[3-meth­oxy­methyl-4-phenyl-5-(2-pyrid­yl)-4H-1,2,4-triazole-κ2 N 1,N 5]copper(II)
Source: Acta Crystallogr Sect E Struct Rep Online. 2011 Aug 27;67(Pt 9):m1273. doi: 10.1107/S160053681103296X (PMC3200827; doi:10.1107/S160053681103296X)
Supplement: Supplementary file 2 [file e-67-m1273-Isup2.hkl]

# 
# h,k,l, Fc-squared, Fo-squared, sigma(Fo-squared) and status flag 
# 
data_I
_shelx_title ' 28 in Pbca' 
_shelx_refln_list_code          4 
_shelx_F_calc_maximum      470.21 
_exptl_crystal_F_000      1624.00 
_reflns_d_resolution_high  0.8331 
 
loop_ 
 _symmetry_equiv_pos_as_xyz 
 'x, y, z' 
 '-x+1/2, -y, z+1/2' 
 '-x, y+1/2, -z+1/2' 
 'x+1/2, -y+1/2, -z' 
 '-x, -y, -z' 
 'x-1/2, y, -z-1/2' 
 'x, -y-1/2, z-1/2' 
 '-x-1/2, y-1/2, z' 
 
_cell_length_a    16.6512 
_cell_length_b    11.2056 
_cell_length_c    17.9966 
_cell_angle_alpha  90.000 
_cell_angle_beta   90.000 
_cell_angle_gamma  90.000 
 
_shelx_F_squared_multiplier     1.000 
 
loop_ 
 _refln_index_h 
 _refln_index_k 
 _refln_index_l 
 _refln_F_squared_calc 
 _refln_F_squared_meas 
 _refln_F_squared_sigma 
 _refln_observed_status 
   2   0   0    39147.27    42116.64    540.15 o 
   4   0   0    99147.09   103257.06   1314.58 o 
   6   0   0     8998.33     9287.40    155.74 o 
   8   0   0    14856.91    15744.40    249.94 o 
  10   0   0     4485.18     4154.40    111.02 o 
  12   0   0     7383.28     7682.40    173.42 o 
  14   0   0      258.75      211.20     56.72 o 
  16   0   0      773.41      739.11     77.37 o 
  18   0   0     4209.50     4243.88    184.93 o 
   2   1   0    13051.55    12887.55    126.19 o 
   4   1   0   221097.86   232959.83   3753.53 o 
   6   1   0    48176.73    48399.18    562.71 o 
   8   1   0    17747.91    17812.97    215.32 o 
  10   1   0     1588.65     1551.20    104.75 o 
  12   1   0     1878.56     1880.90     64.06 o 
  14   1   0     4502.69     4784.43    115.80 o 
  16   1   0     2846.91     3099.40     96.88 o 
  18   1   0      753.86      960.96    114.25 o 
   0   2   0    14880.44    15252.00    211.02 o 
   2   2   0     1537.34     1509.80     38.94 o 
   4   2   0    58538.57    60176.04    554.66 o 
   6   2   0     1713.38     1671.86     55.73 o 
   8   2   0     7049.35     6971.89    110.91 o 
  10   2   0     6978.84     6954.35    140.93 o 
  12   2   0     2181.53     2076.63     74.86 o 
  14   2   0      556.40      558.91     51.74 o 
  16   2   0        5.92        0.00     34.99 o 
  18   2   0        0.69        0.00     81.13 o 
   2   3   0     1081.91     1092.99     32.47 o 
   4   3   0    21165.31    21956.87    221.51 o 
   6   3   0     1229.82     1136.19     38.18 o 
   8   3   0     3610.36     3808.25     77.87 o 
  10   3   0      210.65      220.74     32.12 o 
  12   3   0      511.44      578.07     44.44 o 
  14   3   0     1636.17     1749.60     89.41 o 
  16   3   0      494.33      540.33     77.43 o 
  18   3   0      173.90      191.72     71.29 o 
   0   4   0    61852.37    63557.95    832.50 o 
   2   4   0    14860.19    14691.23    158.47 o 
   4   4   0     5039.99     4966.61     74.22 o 
   6   4   0      156.65      143.21     22.58 o 
   8   4   0    45312.07    46330.74    455.51 o 
  10   4   0    10973.35    11004.18    148.39 o 
  12   4   0     5168.90     5356.66    115.91 o 
  14   4   0      193.94      134.22     63.16 o 
  16   4   0      440.32      607.93     83.57 o 
  18   4   0      620.50      729.84     95.46 o 
   2   5   0    12792.75    12468.31    144.77 o 
   4   5   0    50314.61    49919.59    480.41 o 
   6   5   0    26662.27    26114.35    274.06 o 
   8   5   0    28875.06    28572.09    302.30 o 
  10   5   0      120.01       94.78     37.27 o 
  12   5   0     3067.19     3020.96    102.53 o 
  14   5   0     6360.35     6174.18    183.47 o 
  16   5   0     5981.02     5837.61    190.74 o 
  18   5   0     1364.81     1613.28    126.51 o 
   0   6   0     3628.92     3345.17     93.07 o 
   2   6   0    14193.40    14321.57    167.85 o 
   4   6   0        5.53       36.19     18.96 o 
   6   6   0    12734.53    12432.21    156.53 o 
   8   6   0    10958.54    10949.58    168.66 o 
  10   6   0    17506.22    16816.28    233.34 o 
  12   6   0    29200.07    29324.70    492.30 o 
  14   6   0     2610.78     2581.10    138.39 o 
  16   6   0       10.19        0.00     59.38 o 
   2   7   0     6439.65     6511.68    102.85 o 
   4   7   0      476.16      428.28     38.25 o 
   6   7   0     6920.26     6957.36    146.13 o 
   8   7   0     2165.31     2221.67     78.70 o 
  10   7   0      481.87      395.46     69.53 o 
  12   7   0      556.46      732.40     86.29 o 
  14   7   0      870.99      739.29     91.61 o 
  16   7   0      884.77      564.05     88.80 o 
   0   8   0      558.18      680.47     62.10 o 
   2   8   0     1306.04     1356.37     55.85 o 
   4   8   0      624.25      610.44     51.09 o 
   6   8   0     1403.26     1388.66     70.16 o 
   8   8   0      148.22      217.04     79.61 o 
  10   8   0      325.36      347.39     71.21 o 
  12   8   0     2072.90     2033.63    163.45 o 
  14   8   0      179.82      209.49     71.24 o 
  16   8   0      197.46       98.68    144.73 o 
   2   9   0     1942.26     1846.10     77.08 o 
   4   9   0     5469.97     5582.08    121.07 o 
   6   9   0     1615.29     1668.91     76.42 o 
   8   9   0     9057.24     8057.42    223.78 o 
  10   9   0        0.11       30.03     77.17 o 
  12   9   0      267.36      256.11     75.71 o 
  14   9   0      712.56      884.15    105.39 o 
   0  10   0     9488.88     9632.01    274.20 o 
   2  10   0     6748.50     6508.42    133.61 o 
   4  10   0     9506.95     9322.14    167.84 o 
   6  10   0      433.02      435.01     60.61 o 
   8  10   0     1779.12     1833.08    123.43 o 
  10  10   0     3056.43     3009.60    147.66 o 
  12  10   0     2111.40     2073.07    137.03 o 
   2  11   0     1889.33     1976.25    122.84 o 
   4  11   0     4868.31     4774.01    147.79 o 
   6  11   0     5316.05     4957.59    168.92 o 
   8  11   0     1501.34     1509.95    136.20 o 
  10  11   0        3.59        0.00     65.76 o 
   0  12   0     8644.55     8395.67    270.58 o 
   2  12   0     2844.93     2827.73    148.87 o 
   4  12   0      204.30      180.49    134.86 o 
   6  12   0       18.11        0.00     59.98 o 
   8  12   0       55.98      116.42     71.50 o 
   2  13   0       69.87       97.97     88.22 o 
   4  13   0        9.19        0.00    101.96 o 
   1   1   1      581.82      668.13     12.14 o 
   2   1   1    47181.78    48951.00    313.66 o 
   3   1   1     2569.13     2733.10     28.19 o 
   4   1   1     7937.93     7656.75     62.59 o 
   5   1   1    18700.45    19178.06    137.40 o 
   6   1   1      135.66      133.10     14.15 o 
   7   1   1     2818.22     2881.37     39.13 o 
   8   1   1      809.29      791.33     25.39 o 
   9   1   1     2072.08     2159.84     38.25 o 
  10   1   1      786.34      772.75     44.14 o 
  11   1   1       80.37       56.99     17.97 o 
  12   1   1      156.44       85.52     25.79 o 
  13   1   1      516.31      614.38     36.96 o 
  14   1   1     3533.39     3727.79     70.10 o 
  15   1   1      380.62      397.14     37.42 o 
  16   1   1     1225.29     1265.40     54.32 o 
  17   1   1      467.17      452.42     47.07 o 
  18   1   1       65.89       54.13     48.58 o 
  19   1   1      290.14      161.93     59.72 o 
   0   2   1    30305.79    30552.26    284.14 o 
   1   2   1    10922.19    10977.41     79.09 o 
   2   2   1    43468.05    43938.01    286.13 o 
   3   2   1    22350.51    23500.92    160.62 o 
   4   2   1     2985.57     2938.18     34.87 o 
   5   2   1     2125.70     2233.17     34.04 o 
   6   2   1    10775.46    11715.59     99.37 o 
   7   2   1      816.40      841.25     24.37 o 
   8   2   1     1831.40     1625.60     33.48 o 
   9   2   1     1041.39     1092.95     30.91 o 
  10   2   1     6087.06     6177.55     70.05 o 
  11   2   1       66.70       82.81     20.76 o 
  12   2   1     1568.00     1558.38     52.24 o 
  13   2   1      631.17      628.10     34.98 o 
  14   2   1      223.80      213.78     26.22 o 
  15   2   1      285.20      290.59     29.90 o 
  16   2   1      467.11      469.47     45.19 o 
  17   2   1       55.06        0.00     37.92 o 
  18   2   1     1937.30     2033.69     97.45 o 
  19   2   1      139.89      144.02     60.71 o 
   1   3   1     2640.63     2929.34     35.05 o 
   2   3   1      511.14      398.65     15.36 o 
   3   3   1      853.99      870.73     21.03 o 
   4   3   1     9171.77     8663.34     73.24 o 
   5   3   1     1107.05     1195.63     28.56 o 
   6   3   1    24937.72    25057.71    180.69 o 
   7   3   1       29.06       56.97     15.36 o 
   8   3   1     3032.86     3050.77     49.18 o 
   9   3   1      101.93       79.80     13.83 o 
  10   3   1     4421.32     4627.99     63.94 o 
  11   3   1       46.22       37.66     22.92 o 
  12   3   1     2516.13     2565.13     53.70 o 
  13   3   1       25.46       30.43     21.97 o 
  14   3   1     4190.19     4555.88     88.66 o 
  15   3   1      116.76       55.18     28.67 o 
  16   3   1     1033.87     1137.66     68.60 o 
  17   3   1       49.01        0.00     41.66 o 
  18   3   1      747.84      754.28     71.57 o 
  19   3   1        7.27        0.00     47.50 o 
   0   4   1      185.33      147.65     19.84 o 
   1   4   1        0.58        0.00     11.83 o 
   2   4   1     5631.27     6211.69     61.14 o 
   3   4   1      195.88      217.53     15.01 o 
   4   4   1      925.71      973.85     28.27 o 
   5   4   1      361.95      430.49     18.53 o 
   6   4   1     3105.96     2974.85     41.47 o 
   7   4   1     1353.34     1416.47     32.19 o 
   8   4   1     8476.38     8485.12     82.64 o 
   9   4   1      798.63      819.48     29.66 o 
  10   4   1     8111.42     8004.26     89.05 o 
  11   4   1      150.78      138.03     25.45 o 
  12   4   1     2294.84     2341.28     63.13 o 
  13   4   1       50.25       57.08     32.91 o 
  14   4   1       53.41       28.97     35.68 o 
  15   4   1      244.57      204.64     46.60 o 
  16   4   1        1.33        0.00     42.35 o 
  17   4   1       70.20      106.78     48.53 o 
  18   4   1      956.93      960.83     71.44 o 
  19   4   1        1.97        0.00     52.78 o 
   1   5   1     1882.97     2014.57     33.52 o 
   2   5   1        5.65        1.85     11.42 o 
   3   5   1     1336.04     1332.34     29.69 o 
   4   5   1       14.12       95.19     18.67 o 
   5   5   1     1615.31     1626.54     34.67 o 
   6   5   1     3474.64     3642.78     50.98 o 
   7   5   1     1802.46     1795.73     40.63 o 
   8   5   1      158.53      157.90     20.47 o 
   9   5   1      204.20      201.10     24.75 o 
  10   5   1      562.99      574.84     33.85 o 
  11   5   1       43.34       16.53     35.04 o 
  12   5   1        2.38       23.75     32.13 o 
  13   5   1      281.85      227.74     41.06 o 
  14   5   1      572.81      495.02     55.02 o 
  15   5   1       26.02        0.00     41.47 o 
  16   5   1       20.00       61.03     46.21 o 
  17   5   1      247.04      227.99     53.28 o 
  18   5   1      143.02      129.76     52.00 o 
   0   6   1     5235.90     5100.43     82.28 o 
   1   6   1       66.04       33.70     15.32 o 
   2   6   1     1748.66     1747.12     39.30 o 
   3   6   1      738.51      730.12     29.59 o 
   4   6   1      665.36      778.75     27.21 o 
   5   6   1      244.80      264.49     21.01 o 
   6   6   1      841.23      888.51     31.11 o 
   7   6   1      255.77      232.16     25.00 o 
   8   6   1     1806.32     1810.63     45.65 o 
   9   6   1        6.78       37.24     24.43 o 
  10   6   1     4464.83     4250.75     84.93 o 
  11   6   1       11.44       50.11     32.93 o 
  12   6   1      560.89      571.21     55.24 o 
  13   6   1      214.60      185.18     46.72 o 
  14   6   1      187.19      175.88     49.51 o 
  15   6   1      123.51       53.85     47.39 o 
  16   6   1       17.36       75.11     48.45 o 
  17   6   1       46.09       28.06     47.22 o 
   1   7   1     1025.97     1106.13     33.23 o 
   2   7   1     2948.28     2988.10     48.24 o 
   3   7   1     1670.86     1687.83     41.40 o 
   4   7   1     7926.80     7755.52     82.64 o 
   5   7   1     3771.46     3845.69     63.98 o 
   6   7   1     2983.83     2905.59     64.88 o 
   7   7   1     2954.16     2964.95     61.56 o 
   8   7   1      789.60      798.54     39.63 o 
   9   7   1     2989.77     2823.11     71.80 o 
  10   7   1      835.12      811.21     55.95 o 
  11   7   1       95.65       95.28     42.51 o 
  12   7   1      344.84      351.91     50.87 o 
  13   7   1      281.88      233.12     50.17 o 
  14   7   1     4234.00     3990.32    113.93 o 
  15   7   1      229.98      221.73     54.10 o 
  16   7   1      691.30      722.29     68.19 o 
  17   7   1        9.23        0.00     63.07 o 
   0   8   1     7023.97     7487.48    118.06 o 
   1   8   1      246.18      282.15     25.55 o 
   2   8   1       59.48       38.11     21.29 o 
   3   8   1      485.22      478.20     30.69 o 
   4   8   1      136.25      119.32     24.28 o 
   5   8   1       59.49       26.85     25.85 o 
   6   8   1      432.59      449.38     35.99 o 
   7   8   1      916.80      887.17     51.81 o 
   8   8   1     1857.98     1868.21     65.05 o 
   9   8   1       98.57       88.65     34.60 o 
  10   8   1     3275.57     3103.22     95.13 o 
  11   8   1      194.30      137.51     45.24 o 
  12   8   1      926.04      881.25     66.05 o 
  13   8   1      105.36       68.37     46.14 o 
  14   8   1       97.15       15.37     45.89 o 
  15   8   1       74.91       26.58     48.88 o 
  16   8   1      267.99      227.06     83.90 o 
   1   9   1        7.19        0.00     23.91 o 
   2   9   1      132.74      158.03     27.28 o 
   3   9   1      665.43      698.72     38.95 o 
   4   9   1      527.87      545.33     39.08 o 
   5   9   1      306.48      338.61     33.63 o 
   6   9   1      332.04      360.72     35.64 o 
   7   9   1       13.35       63.13     33.57 o 
   8   9   1      318.35      309.39     43.77 o 
   9   9   1      516.30      438.96     53.31 o 
  10   9   1      917.19      874.78     64.97 o 
  11   9   1       80.22       34.52     43.96 o 
  12   9   1      451.15      523.82     61.76 o 
  13   9   1      254.50      229.67     53.73 o 
  14   9   1       70.51        8.18     49.35 o 
   0  10   1        8.93       30.85     39.16 o 
   1  10   1      292.28      263.32     34.86 o 
   2  10   1        0.72        0.00     26.19 o 
   3  10   1      751.22      830.52     42.77 o 
   4  10   1      549.83      589.20     44.16 o 
   5  10   1      750.55      788.10     46.32 o 
   6  10   1        8.52       15.82     37.32 o 
   7  10   1      452.35      343.04     41.04 o 
   8  10   1      263.76      380.40     52.16 o 
   9  10   1       66.28       24.56     44.37 o 
  10  10   1      986.87      903.12     68.22 o 
  11  10   1       28.64        0.00     46.38 o 
  12  10   1      506.52      595.16     65.33 o 
  13  10   1       14.89        0.00     49.04 o 
   1  11   1      975.17      984.00     55.58 o 
   2  11   1       28.81       30.94     38.96 o 
   3  11   1      392.10      494.46     46.09 o 
   4  11   1      852.79      986.82     62.79 o 
   5  11   1      118.51       23.46     41.47 o 
   6  11   1     2143.96     2037.76     80.36 o 
   7  11   1       31.50        0.00     47.89 o 
   8  11   1      681.85      634.14     64.51 o 
   9  11   1      105.03       67.56     47.38 o 
  10  11   1        0.47        4.44     44.26 o 
  11  11   1       43.43       81.99     52.17 o 
   0  12   1      922.48     1026.15     85.86 o 
   1  12   1       30.75       24.11     39.78 o 
   2  12   1     1278.72     1464.19     74.22 o 
   3  12   1      121.64      183.56     53.39 o 
   4  12   1      492.26      443.24     63.40 o 
   5  12   1      236.45      175.27     54.66 o 
   6  12   1       25.02       18.57     52.24 o 
   7  12   1       70.99        0.00     46.73 o 
   8  12   1      416.27      303.63     55.75 o 
   1  13   1      180.20      217.90     86.48 o 
   2  13   1      845.99      793.09     76.35 o 
   3  13   1      268.38      249.76     62.79 o 
   4  13   1      316.14      292.88     73.80 o 
   5  13   1      431.99      406.94     96.81 o 
   0   0   2   113923.24    99212.41   2159.53 o 
   1   0   2    18172.99    17932.60    184.50 o 
   2   0   2    15465.28    15881.51    167.21 o 
   3   0   2     7543.51     7406.84     89.74 o 
   4   0   2     2288.49     2495.24     48.11 o 
   5   0   2     7039.42     6657.83     92.79 o 
   6   0   2     3448.33     3260.59     62.34 o 
   7   0   2     6490.77     6215.57    142.59 o 
   8   0   2     7348.80     6922.79    107.34 o 
   9   0   2     6436.19     6865.55    110.39 o 
  10   0   2    34625.82    34578.39    388.15 o 
  11   0   2     1736.46     1814.39     65.90 o 
  12   0   2     8143.15     8360.89    139.68 o 
  13   0   2     2186.76     2155.36     97.30 o 
  14   0   2     3832.78     3876.62     99.72 o 
  15   0   2     2978.98     2973.01    100.89 o 
  16   0   2      394.48      319.01     70.07 o 
  17   0   2     1599.68     1594.00    124.10 o 
  18   0   2      986.77     1091.01    115.81 o 
  19   0   2      549.11      475.94     97.44 o 
   1   1   2     6979.02     7608.18     61.49 o 
   2   1   2     1072.94     1152.36     18.77 o 
   3   1   2       26.63       37.06      8.23 o 
   4   1   2    55626.78    56560.55    383.70 o 
   5   1   2     5724.73     6071.07     55.61 o 
   6   1   2    14740.11    14753.89    113.05 o 
   7   1   2     2941.47     2974.47     40.01 o 
   8   1   2     7647.06     7479.59     72.63 o 
   9   1   2     2837.88     2777.58     43.73 o 
  10   1   2      128.38      111.65     19.92 o 
  11   1   2     3072.89     2992.20     51.06 o 
  12   1   2     1544.58     1581.22     44.57 o 
  13   1   2     1750.14     1760.06     50.31 o 
  14   1   2     4300.38     4417.55     71.96 o 
  15   1   2       10.52       13.35     25.43 o 
  16   1   2     2445.83     2429.35     72.98 o 
  17   1   2      285.91      238.47     39.72 o 
  18   1   2      414.59      524.79     56.06 o 
  19   1   2      230.73      168.07     59.86 o 
   0   2   2      399.97      425.92     19.56 o 
   1   2   2     3573.18     3633.06     33.81 o 
   2   2   2     4117.50     4351.20     42.56 o 
   3   2   2      924.57      974.17     20.32 o 
   4   2   2    14932.72    15766.60    121.28 o 
   5   2   2     2554.61     2526.74     33.46 o 
   6   2   2     4902.05     5138.99     52.66 o 
   7   2   2      150.08      250.64     16.81 o 
   8   2   2     1533.50     1472.23     50.09 o 
   9   2   2       15.22       31.28     16.18 o 
  10   2   2     2869.25     2911.01     47.98 o 
  11   2   2       10.40        0.00     20.74 o 
  12   2   2        2.09        0.00     21.97 o 
  13   2   2      379.91      332.69     31.02 o 
  14   2   2       49.97       20.06     27.13 o 
  15   2   2       65.19       87.99     31.78 o 
  16   2   2       42.35       90.33     32.41 o 
  17   2   2       74.81        0.00     44.63 o 
  18   2   2       31.50        0.00     43.88 o 
  19   2   2       19.90        0.00     49.39 o 
   1   3   2    19130.85    19829.94    139.75 o 
   2   3   2    14381.29    15033.90    110.45 o 
   3   3   2    33196.09    34517.16    245.78 o 
   4   3   2    37273.20    38712.10    261.43 o 
   5   3   2    24201.30    25227.32    179.06 o 
   6   3   2       11.17       46.23     13.82 o 
   7   3   2     6477.28     6529.46     65.51 o 
   8   3   2      397.37      457.95     22.06 o 
   9   3   2     1705.86     1738.69     38.88 o 
  10   3   2     1157.40     1211.97     35.37 o 
  11   3   2      280.26      306.14     25.69 o 
  12   3   2      270.76      287.81     32.05 o 
  13   3   2        8.53        2.15     27.93 o 
  14   3   2     1110.46     1121.47     49.80 o 
  15   3   2     1014.33      960.55     48.78 o 
  16   3   2      170.90      118.18     40.96 o 
  17   3   2     1071.25     1156.70     66.67 o 
  18   3   2      129.23      106.06     52.48 o 
  19   3   2      521.40      555.98     66.80 o 
   0   4   2    40459.28    41325.18    393.33 o 
   1   4   2       13.15        0.00     11.32 o 
   2   4   2     6316.81     6045.79     57.54 o 
   3   4   2    10504.33    10803.91     88.84 o 
   4   4   2     7142.87     7182.90     66.31 o 
   5   4   2     3548.53     3317.27     41.73 o 
   6   4   2      643.65      757.65     22.94 o 
   7   4   2     5901.92     5659.87     61.31 o 
   8   4   2    18989.30    19081.29    158.68 o 
   9   4   2     4627.51     4844.18     61.21 o 
  10   4   2     6852.46     6885.83     82.93 o 
  11   4   2       29.48       54.26     25.55 o 
  12   4   2     2947.83     2944.73     71.88 o 
  13   4   2      530.25      592.64     43.78 o 
  14   4   2       22.22       11.12     30.09 o 
  15   4   2     1275.32     1288.17     72.18 o 
  16   4   2       85.71      110.97     54.26 o 
  17   4   2       78.84      136.44     48.76 o 
  18   4   2      855.03      929.64     76.73 o 
   1   5   2    11082.86    11246.04     98.37 o 
   2   5   2     6940.31     6638.15     64.89 o 
   3   5   2      624.68      633.78     22.04 o 
   4   5   2    37000.22    36927.91    258.69 o 
   5   5   2       14.25       48.53     13.97 o 
   6   5   2    10106.92     9912.25     97.33 o 
   7   5   2     8743.31     8734.19     91.20 o 
   8   5   2    13918.34    14033.81    129.41 o 
   9   5   2     2832.79     2902.72     57.27 o 
  10   5   2      212.31      219.85     36.76 o 
  11   5   2     6136.00     5991.46     92.42 o 
  12   5   2     1833.44     1828.38     64.03 o 
  13   5   2      834.04      872.18     50.39 o 
  14   5   2     2245.46     2458.71     82.91 o 
  15   5   2      253.66      275.04     50.59 o 
  16   5   2     2348.08     2507.60     99.17 o 
  17   5   2       55.85       50.57     47.47 o 
  18   5   2      562.60      522.19     74.25 o 
   0   6   2    34805.07    35958.19    360.12 o 
   1   6   2     1954.49     2001.25     43.05 o 
   2   6   2    14931.58    14625.27    120.73 o 
   3   6   2     6135.78     6190.61     69.43 o 
   4   6   2     2299.85     2210.37     51.21 o 
   5   6   2     9276.73     9070.18     98.95 o 
   6   6   2     1723.27     1768.14     51.15 o 
   7   6   2     4442.19     4387.92     68.49 o 
   8   6   2     2169.29     2139.94     49.73 o 
   9   6   2       21.87       28.65     27.35 o 
  10   6   2      578.86      656.64     45.08 o 
  11   6   2       68.44      100.91     35.03 o 
  12   6   2     6060.09     5832.41    103.76 o 
  13   6   2      105.28       56.60     41.60 o 
  14   6   2       23.38        5.47     42.57 o 
  15   6   2       16.83       51.03     45.22 o 
  16   6   2      429.79      324.41     55.81 o 
  17   6   2       47.88      105.60     52.36 o 
   1   7   2     2726.70     2775.40     47.20 o 
   2   7   2     2190.73     2257.53     47.18 o 
   3   7   2     2046.76     2109.32     42.40 o 
   4   7   2     1206.23     1229.39     41.02 o 
   5   7   2        0.76        0.00     21.12 o 
   6   7   2      182.03      192.16     25.76 o 
   7   7   2      132.78      122.19     27.00 o 
   8   7   2     2429.39     2409.25     69.57 o 
   9   7   2        0.97        0.00     34.81 o 
  10   7   2      559.41      645.53     45.69 o 
  11   7   2       19.90       18.25     31.94 o 
  12   7   2       32.30      107.49     42.99 o 
  13   7   2       27.33       55.90     44.96 o 
  14   7   2      229.57      118.93     46.58 o 
  15   7   2        2.39       70.55     46.11 o 
  16   7   2      169.49      107.72     52.13 o 
   0   8   2     7224.71     7274.75    115.78 o 
   1   8   2        4.82        0.00     20.69 o 
   2   8   2      190.07      165.62     24.93 o 
   3   8   2      618.26      661.91     33.72 o 
   4   8   2       86.49       67.20     24.25 o 
   5   8   2      917.91      929.70     41.61 o 
   6   8   2      351.98      313.34     38.64 o 
   7   8   2       77.65      102.50     34.21 o 
   8   8   2       10.92       35.22     32.11 o 
   9   8   2       56.98       27.27     32.95 o 
  10   8   2      122.84       66.67     33.98 o 
  11   8   2      453.76      339.10     50.80 o 
  12   8   2      588.44      482.21     56.71 o 
  13   8   2       28.51        0.00     43.41 o 
  14   8   2      124.82       53.06     49.42 o 
  15   8   2      247.31      202.82     54.82 o 
   1   9   2      741.05      830.53     37.96 o 
   2   9   2     4143.74     4078.10     68.18 o 
   3   9   2      139.68      106.82     23.53 o 
   4   9   2     3877.39     3792.85     76.43 o 
   5   9   2     1934.46     1870.40     61.24 o 
   6   9   2     2729.27     2826.69     74.48 o 
   7   9   2     4940.42     4717.93     93.65 o 
   8   9   2     1897.24     1894.92     74.57 o 
   9   9   2     2538.76     2616.56     85.77 o 
  10   9   2        4.73        0.00     40.08 o 
  11   9   2     2412.89     2353.34     96.19 o 
  12   9   2      631.94      666.19     81.17 o 
  13   9   2      419.92      489.02     61.02 o 
  14   9   2      511.37      553.14     64.22 o 
   0  10   2     5313.35     5553.22    122.67 o 
   1  10   2      592.57      604.30     41.78 o 
   2  10   2     2340.37     2528.04     70.18 o 
   3  10   2     3171.91     3244.42     81.65 o 
   4  10   2     2534.80     2305.63     68.51 o 
   5  10   2     1733.27     1669.41     65.21 o 
   6  10   2      883.90      839.43     52.48 o 
   7  10   2     1299.33     1372.21     66.62 o 
   8  10   2     3575.04     3359.35    107.02 o 
   9  10   2       32.36        0.00     43.17 o 
  10  10   2     2479.48     2430.26     98.40 o 
  11  10   2      114.89       66.10     51.11 o 
  12  10   2     1052.89     1126.41     77.58 o 
  13  10   2      197.02      195.10     57.72 o 
   1  11   2     2346.47     2396.97     84.34 o 
   2  11   2      341.28      379.08     44.35 o 
   3  11   2     2387.43     2418.29     85.28 o 
   4  11   2     2973.59     3094.86     92.05 o 
   5  11   2      224.69      260.84     41.31 o 
   6  11   2     1747.07     1890.26     78.76 o 
   7  11   2       44.63       67.90     43.90 o 
   8  11   2     1043.24     1072.48     71.56 o 
   9  11   2      185.47      215.61     52.15 o 
  10  11   2        0.02        0.00     44.91 o 
  11  11   2      147.52      137.70     53.73 o 
   0  12   2     1245.95     1321.48    110.84 o 
   1  12   2        1.11       41.28     45.03 o 
   2  12   2       25.84       63.09     43.69 o 
   3  12   2       47.28       35.67     45.53 o 
   4  12   2       35.44        0.00     43.01 o 
   5  12   2       91.77       33.01     47.27 o 
   6  12   2        8.44        0.00     48.67 o 
   7  12   2      231.78      167.76     55.56 o 
   8  12   2        0.33        0.00     47.04 o 
   1  13   2      495.87      546.64     68.68 o 
   2  13   2       48.33        0.00     58.30 o 
   3  13   2      147.63       91.88    100.65 o 
   4  13   2       62.35       68.97     56.90 o 
   1   1   3      261.53      274.04      9.65 o 
   2   1   3     3569.36     3668.72     44.46 o 
   3   1   3    17896.01    17842.30    145.02 o 
   4   1   3     1834.28     1726.65     26.65 o 
   5   1   3        0.12       18.21     11.12 o 
   6   1   3      607.74      487.88     19.08 o 
   7   1   3      152.04      202.63     16.98 o 
   8   1   3     2859.82     2827.06     41.91 o 
   9   1   3       70.40       79.88     17.35 o 
  10   1   3      499.47      545.57     26.59 o 
  11   1   3      695.17      706.39     30.72 o 
  12   1   3       44.88       34.57     22.28 o 
  13   1   3      375.70      387.86     33.11 o 
  14   1   3     2327.87     2229.13     55.82 o 
  15   1   3       63.83       61.76     29.66 o 
  16   1   3     1080.61     1074.50     54.59 o 
  17   1   3      119.82       68.64     36.89 o 
  18   1   3        1.22       23.48     41.29 o 
  19   1   3      913.95     1026.78     76.33 o 
   0   2   3     5869.05     5582.02     67.70 o 
   1   2   3      796.74      871.94     17.78 o 
   2   2   3     3175.56     3647.86     42.55 o 
   3   2   3     2313.11     2103.07     25.73 o 
   4   2   3      326.38      299.79     12.79 o 
   5   2   3      584.79      503.46     16.70 o 
   6   2   3     5549.63     5615.36     55.54 o 
   7   2   3     1644.39     1658.95     31.68 o 
   8   2   3     8854.78     8532.16     83.50 o 
   9   2   3       10.89       22.64     16.47 o 
  10   2   3    10866.32    10737.94    100.92 o 
  11   2   3      926.86      946.48     33.62 o 
  12   2   3     8547.14     8202.41     94.90 o 
  13   2   3     1023.81     1076.55     43.69 o 
  14   2   3      326.91      398.60     37.60 o 
  15   2   3     2089.24     2116.39     65.43 o 
  16   2   3       52.92       42.98     33.39 o 
  17   2   3      216.32      275.41     44.33 o 
  18   2   3     1316.15     1355.34     76.15 o 
  19   2   3        5.86        0.00     45.45 o 
   1   3   3      349.70      230.07     13.90 o 
   2   3   3      772.79      863.51     22.66 o 
   3   3   3       36.50       25.69     12.31 o 
   4   3   3    19463.50    19441.53    149.81 o 
   5   3   3     1664.97     1730.92     29.48 o 
   6   3   3     4323.66     4400.79     49.90 o 
   7   3   3      400.85      347.52     18.55 o 
   8   3   3     6993.78     7174.88     71.97 o 
   9   3   3     1208.27     1123.46     47.97 o 
  10   3   3     2421.22     2619.09     48.89 o 
  11   3   3     1756.80     1795.48     65.10 o 
  12   3   3      641.77      682.76     55.64 o 
  13   3   3       92.76       21.44     26.72 o 
  14   3   3     2275.25     2300.56     72.45 o 
  15   3   3      163.49      193.35     48.72 o 
  16   3   3      383.72      381.88     44.59 o 
  17   3   3      528.17      696.92     60.66 o 
  18   3   3      236.70      244.16     57.29 o 
  19   3   3      111.02      225.97     56.57 o 
   0   4   3    22708.66    23381.78    285.43 o 
   1   4   3      416.54      444.72     20.99 o 
   2   4   3    23632.72    24122.92    172.32 o 
   3   4   3     1658.15     1645.92     32.18 o 
   4   4   3     2482.97     2445.36     45.09 o 
   5   4   3      112.69      130.91     17.10 o 
   6   4   3     1683.34     1560.40     45.55 o 
   7   4   3       26.55       49.50     15.05 o 
   8   4   3        7.88       41.46     16.27 o 
   9   4   3        3.76       16.11     20.41 o 
  10   4   3       15.84       30.68     26.89 o 
  11   4   3      325.39      351.60     36.30 o 
  12   4   3     1101.26     1156.97     49.49 o 
  13   4   3       63.30       48.99     30.78 o 
  14   4   3      299.67      338.24     41.29 o 
  15   4   3        4.67        0.00     32.12 o 
  16   4   3      497.24      547.48     51.94 o 
  17   4   3        5.69        0.00     45.68 o 
  18   4   3      372.80      461.87     66.53 o 
   1   5   3     1391.79     1372.02     30.60 o 
   2   5   3      679.51      748.98     23.59 o 
   3   5   3     4332.65     4298.63     50.91 o 
   4   5   3     1311.83     1592.29     36.29 o 
   5   5   3      122.40      138.06     18.76 o 
   6   5   3     2316.87     2445.82     44.62 o 
   7   5   3      511.14      531.11     29.42 o 
   8   5   3     1313.17     1320.16     38.72 o 
   9   5   3       90.61       93.07     28.79 o 
  10   5   3       50.22       18.53     28.05 o 
  11   5   3     2132.30     2022.77     66.68 o 
  12   5   3        0.55       12.62     41.40 o 
  13   5   3        0.17        0.00     31.86 o 
  14   5   3        0.03       30.67     34.29 o 
  15   5   3       85.61        2.77     39.29 o 
  16   5   3       76.27        0.00     43.18 o 
  17   5   3        0.99        0.00     46.69 o 
  18   5   3        0.06        0.00     55.71 o 
   0   6   3     6350.21     6012.88     91.69 o 
   1   6   3     1517.07     1634.35     36.59 o 
   2   6   3     2506.97     2396.77     52.77 o 
   3   6   3      939.12      833.77     27.08 o 
   4   6   3     2436.56     2555.17     48.34 o 
   5   6   3     1714.04     1761.43     42.36 o 
   6   6   3      178.66      188.42     23.34 o 
   7   6   3     1884.12     1854.19     50.31 o 
   8   6   3      249.77      292.36     32.05 o 
   9   6   3       76.80       47.30     28.80 o 
  10   6   3     1460.65     1429.56     54.74 o 
  11   6   3      166.47      177.07     36.46 o 
  12   6   3      464.44      519.14     44.18 o 
  13   6   3      434.30      515.73     50.21 o 
  14   6   3       60.57        6.29     42.41 o 
  15   6   3      483.55      494.11     57.90 o 
  16   6   3        9.08        0.00     43.59 o 
  17   6   3      300.67      289.12     56.14 o 
   1   7   3      212.73      184.29     22.09 o 
   2   7   3     4936.27     5040.63     63.14 o 
   3   7   3        9.58        0.00     20.86 o 
   4   7   3     7065.20     7202.96     85.29 o 
   5   7   3      391.05      349.60     28.19 o 
   6   7   3      810.39      749.76     37.26 o 
   7   7   3     4423.51     4348.49     78.88 o 
   8   7   3      628.42      561.96     43.82 o 
   9   7   3     2506.95     2478.49     70.65 o 
  10   7   3      607.17      704.56     47.76 o 
  11   7   3      690.31      670.55     48.06 o 
  12   7   3       20.68       19.36     34.70 o 
  13   7   3      331.26      373.38     52.95 o 
  14   7   3     2320.94     2286.63     95.78 o 
  15   7   3       69.00       75.25     46.97 o 
  16   7   3      934.63     1018.82    113.14 o 
   0   8   3     7654.81     7516.12    118.16 o 
   1   8   3       34.88       21.16     22.63 o 
   2   8   3     2539.05     2537.19     52.77 o 
   3   8   3      913.05      916.98     37.85 o 
   4   8   3      421.81      466.28     31.68 o 
   5   8   3      270.55      275.49     32.88 o 
   6   8   3     1832.42     1740.52     62.04 o 
   7   8   3       11.98       24.34     32.26 o 
   8   8   3      222.32      266.05     37.73 o 
   9   8   3       74.66      104.32     33.76 o 
  10   8   3     1174.53     1195.02     63.18 o 
  11   8   3      356.79      317.52     42.44 o 
  12   8   3      195.27      131.47     47.74 o 
  13   8   3      353.17      341.47     56.46 o 
  14   8   3       18.26        0.44     45.86 o 
  15   8   3      141.28      242.65     57.31 o 
   1   9   3        3.71        0.00     25.87 o 
   2   9   3      109.99      105.78     24.87 o 
   3   9   3      351.74      415.88     34.93 o 
   4   9   3        3.73        0.00     28.76 o 
   5   9   3       32.27       20.62     31.57 o 
   6   9   3      947.83      934.29     51.63 o 
   7   9   3       29.83       70.06     36.81 o 
   8   9   3       25.37       25.30     32.94 o 
   9   9   3       15.45      103.17     36.62 o 
  10   9   3      384.66      336.05     59.37 o 
  11   9   3       49.96       38.69     45.45 o 
  12   9   3      400.98      313.35     57.04 o 
  13   9   3      140.77       50.16     50.32 o 
  14   9   3       36.35        0.00     46.18 o 
   0  10   3     4585.06     4502.70    160.18 o 
   1  10   3      283.24      225.42     32.72 o 
   2  10   3     2379.88     2428.28     78.44 o 
   3  10   3      829.61      802.83     49.45 o 
   4  10   3      455.55      483.46     42.66 o 
   5  10   3     1067.48     1026.07     55.23 o 
   6  10   3      957.44     1022.82     55.60 o 
   7  10   3      684.45      720.73     50.61 o 
   8  10   3      176.40      226.85     41.24 o 
   9  10   3      383.67      344.56     54.74 o 
  10  10   3      322.51      331.95     54.96 o 
  11  10   3       54.41        0.00     45.77 o 
  12  10   3      104.95       87.72     51.39 o 
  13  10   3       13.72        0.00     64.33 o 
   1  11   3     2414.85     2404.77     78.51 o 
   2  11   3      151.80      114.46     34.41 o 
   3  11   3      120.86      202.24     42.95 o 
   4  11   3     1325.81     1316.32     68.02 o 
   5  11   3       47.47       16.20     39.25 o 
   6  11   3     1153.36     1187.22     61.79 o 
   7  11   3      324.36      315.98     55.39 o 
   8  11   3      174.28      157.36     49.07 o 
   9  11   3      515.53      574.05     61.28 o 
  10  11   3       44.96       11.97     57.68 o 
  11  11   3      303.19      183.12     66.51 o 
   0  12   3      367.82      418.00     80.86 o 
   1  12   3        3.68        0.00     52.39 o 
   2  12   3      253.40      229.64     67.70 o 
   3  12   3      670.85      678.68     56.87 o 
   4  12   3       60.52       69.64     41.58 o 
   5  12   3      812.03      836.20     67.39 o 
   6  12   3      385.31      318.16     54.90 o 
   7  12   3      260.31      300.02     65.09 o 
   8  12   3      851.20      946.25     82.32 o 
   1  13   3      169.09      228.70     60.19 o 
   2  13   3      407.91      500.02     67.20 o 
   3  13   3      108.28      105.50     67.71 o 
   4  13   3      165.47      145.12     70.58 o 
   1   0   4    13769.24    14095.24    143.50 o 
   2   0   4    45179.76    46050.65    466.75 o 
   3   0   4    45398.37    44837.41    457.13 o 
   4   0   4     4274.77     4404.97     74.28 o 
   5   0   4    37336.78    35928.00    733.01 o 
   6   0   4     8647.07     8528.73    205.77 o 
   7   0   4    30598.91    29680.38    327.47 o 
   8   0   4    10019.69     9838.62    137.73 o 
   9   0   4     4076.10     4089.08     84.27 o 
  10   0   4    12069.03    11676.34    184.55 o 
  11   0   4     1297.59     1361.69     61.22 o 
  12   0   4     8077.81     8303.85    141.40 o 
  13   0   4     1750.49     1751.09     84.18 o 
  14   0   4     2969.99     2851.83    107.62 o 
  15   0   4     2195.30     2360.71    175.90 o 
  16   0   4        8.49        0.00     32.60 o 
  17   0   4     2852.45     2964.42    137.50 o 
  18   0   4       50.49        5.97     84.10 o 
  19   0   4      369.15      373.20    100.37 o 
   1   1   4    35806.49    35367.14    234.41 o 
   2   1   4        5.76        5.33      8.23 o 
   3   1   4    26276.28    26456.24    198.81 o 
   4   1   4     6435.72     6442.58     67.04 o 
   5   1   4      115.23       99.91     11.24 o 
   6   1   4     1713.57     1584.70     29.98 o 
   7   1   4     8033.17     7773.16     75.33 o 
   8   1   4     1851.50     1824.06     45.75 o 
   9   1   4     7165.43     6972.19     75.89 o 
  10   1   4       25.75       34.88     16.62 o 
  11   1   4     8571.36     8320.29     98.62 o 
  12   1   4      296.50      343.73     30.75 o 
  13   1   4     2752.40     2883.79     60.26 o 
  14   1   4     1515.74     1508.97     56.95 o 
  15   1   4      185.35      234.79     39.00 o 
  16   1   4      834.80      813.22     62.18 o 
  17   1   4      245.30      292.93     43.38 o 
  18   1   4       80.88       76.44     45.11 o 
  19   1   4      285.37      252.36     56.66 o 
   0   2   4    13206.08    13416.89    140.25 o 
   1   2   4       20.58       26.99     10.66 o 
   2   2   4     1713.85     1788.69     27.96 o 
   3   2   4     7159.09     7220.55     70.21 o 
   4   2   4    20789.99    21357.35    169.92 o 
   5   2   4      401.71      335.94     16.36 o 
   6   2   4     1026.77     1123.17     24.09 o 
   7   2   4     3588.70     3410.50     43.76 o 
   8   2   4       41.65       70.98     15.61 o 
   9   2   4     1093.37     1214.35     34.07 o 
  10   2   4        3.83        0.43     18.60 o 
  11   2   4       21.66        4.30     22.06 o 
  12   2   4      108.05      130.35     26.73 o 
  13   2   4       20.78       38.78     29.30 o 
  14   2   4      307.66      255.63     35.05 o 
  15   2   4     1357.61     1402.96     59.59 o 
  16   2   4        7.69        0.00     32.63 o 
  17   2   4       27.54       25.61     36.00 o 
  18   2   4        3.48        1.34     39.60 o 
  19   2   4       15.29        0.00     47.89 o 
   1   3   4     1389.17     1366.36     33.41 o 
   2   3   4        1.05        0.00      9.67 o 
   3   3   4     1627.05     1864.81     34.81 o 
   4   3   4      131.35       91.55     14.88 o 
   5   3   4      284.47      342.52     17.37 o 
   6   3   4     3290.67     3469.24     44.96 o 
   7   3   4    11027.88    11256.95     95.60 o 
   8   3   4      575.99      609.73     22.96 o 
   9   3   4     4210.60     4161.35     58.32 o 
  10   3   4      573.01      645.63     44.07 o 
  11   3   4     1254.37     1184.37     47.27 o 
  12   3   4      252.51      257.56     32.61 o 
  13   3   4     2010.24     2024.38     61.58 o 
  14   3   4      336.65      323.62     36.78 o 
  15   3   4      203.96      253.54     36.18 o 
  16   3   4       33.71       48.83     34.92 o 
  17   3   4      170.57      170.43     52.30 o 
  18   3   4       89.82      133.55     49.38 o 
  19   3   4       72.25        9.75     59.16 o 
   0   4   4     1508.60     1402.49     39.10 o 
   1   4   4     1856.71     1802.77     30.96 o 
   2   4   4     3116.71     3335.34     39.84 o 
   3   4   4    23767.13    24176.30    184.49 o 
   4   4   4      642.91      739.45     24.11 o 
   5   4   4    15917.40    15007.44    126.39 o 
   6   4   4     2070.23     2353.58     44.42 o 
   7   4   4     8243.42     7818.54     92.49 o 
   8   4   4     5528.66     5549.02     73.84 o 
   9   4   4     3478.06     3593.01     68.32 o 
  10   4   4     1718.57     1628.23     52.28 o 
  11   4   4      248.38      304.07     37.14 o 
  12   4   4      743.47      766.75     42.71 o 
  13   4   4     3348.26     3174.20     72.09 o 
  14   4   4       13.93        0.00     29.04 o 
  15   4   4     1526.67     1745.99     74.09 o 
  16   4   4       16.61       49.43     37.99 o 
  17   4   4      923.84      959.29     68.80 o 
  18   4   4       46.55       37.29     51.84 o 
   1   5   4    36304.30    35093.29    245.94 o 
   2   5   4     1073.43     1092.97     27.33 o 
   3   5   4    13551.08    12906.57    114.51 o 
   4   5   4     5462.20     5678.48     66.39 o 
   5   5   4      984.17      972.19     41.19 o 
   6   5   4     3434.36     3430.44     51.55 o 
   7   5   4     1284.47     1280.81     45.07 o 
   8   5   4      819.48      819.77     40.47 o 
   9   5   4    10713.80    10457.01    144.78 o 
  10   5   4       29.70       31.09     28.51 o 
  11   5   4     6201.87     6174.62     96.48 o 
  12   5   4      727.97      703.30     47.55 o 
  13   5   4     2292.88     2192.72     73.01 o 
  14   5   4      193.62      272.26     40.49 o 
  15   5   4       85.24      141.49     38.14 o 
  16   5   4      221.68      181.13     46.07 o 
  17   5   4      325.31      445.88     64.55 o 
  18   5   4      300.22      246.63     60.98 o 
   0   6   4    17530.71    18386.70    224.06 o 
   1   6   4      262.09      342.29     21.27 o 
   2   6   4    12444.22    12719.49    109.22 o 
   3   6   4     9539.23     9167.37     86.54 o 
   4   6   4     2269.04     2153.98     44.72 o 
   5   6   4    12728.31    12467.01    118.45 o 
   6   6   4      117.64      146.25     25.67 o 
   7   6   4     9468.10     9081.96    113.92 o 
   8   6   4      191.91      130.51     30.56 o 
   9   6   4      976.83      964.42     46.05 o 
  10   6   4     1059.83     1087.52     54.83 o 
  11   6   4        7.68        0.00     34.78 o 
  12   6   4       79.09      106.98     34.86 o 
  13   6   4      213.30      240.10     39.85 o 
  14   6   4      220.16      188.39     42.08 o 
  15   6   4     2313.74     2305.28     96.40 o 
  16   6   4      119.23      113.18     51.12 o 
  17   6   4      487.74      485.18     62.99 o 
   1   7   4     1549.75     1464.38     40.41 o 
   2   7   4      536.13      554.01     29.84 o 
   3   7   4      616.82      605.53     30.81 o 
   4   7   4      294.21      374.27     28.34 o 
   5   7   4       36.63       26.91     24.83 o 
   6   7   4        1.94        8.16     27.04 o 
   7   7   4       73.90      103.77     30.46 o 
   8   7   4        8.70       13.14     29.99 o 
   9   7   4      205.49      240.66     37.69 o 
  10   7   4        1.26       44.21     33.03 o 
  11   7   4     1254.17     1275.81     59.04 o 
  12   7   4        5.64        5.77     34.68 o 
  13   7   4      105.89       61.75     37.41 o 
  14   7   4        4.46        4.59     43.01 o 
  15   7   4      105.65       77.81     49.63 o 
  16   7   4       12.81        0.00     44.60 o 
   0   8   4     6333.44     6140.94    121.14 o 
   1   8   4        3.39       39.90     25.35 o 
   2   8   4      955.40      968.21     38.22 o 
   3   8   4      451.47      475.52     33.76 o 
   4   8   4      774.41      713.94     40.39 o 
   5   8   4     1579.12     1674.74     56.58 o 
   6   8   4       15.09        2.10     28.73 o 
   7   8   4      523.20      531.05     43.77 o 
   8   8   4      242.91      281.70     47.23 o 
   9   8   4        7.13        0.00     31.36 o 
  10   8   4       62.99       91.38     35.55 o 
  11   8   4      114.90      155.96     38.53 o 
  12   8   4        6.14        0.00     35.96 o 
  13   8   4      246.38      213.17     51.43 o 
  14   8   4       26.37        0.00     45.72 o 
  15   8   4      370.32      546.71     63.65 o 
   1   9   4     8296.75     8172.75    111.16 o 
   2   9   4      535.84      570.66     40.06 o 
   3   9   4     2865.15     2851.32     83.62 o 
   4   9   4     2546.40     2618.74     86.71 o 
   5   9   4      329.71      415.61     40.17 o 
   6   9   4        6.63        5.83     33.64 o 
   7   9   4      368.78      377.99     49.91 o 
   8   9   4      219.91      229.40     39.72 o 
   9   9   4     1717.67     1782.67     70.13 o 
  10   9   4       68.02        0.00     35.18 o 
  11   9   4     2059.73     2077.59     95.91 o 
  12   9   4      339.84      287.18     53.73 o 
  13   9   4      153.14      124.84     49.78 o 
  14   9   4      131.08       92.46     52.73 o 
   0  10   4      962.00      900.79     73.13 o 
   1  10   4      622.62      727.68     47.30 o 
   2  10   4        9.06       51.66     30.39 o 
   3  10   4     4559.36     4508.49    100.24 o 
   4  10   4      319.43      356.34     45.55 o 
   5  10   4     5115.74     5127.53     99.24 o 
   6  10   4      845.47      824.88     52.66 o 
   7  10   4     2759.17     2796.46     84.41 o 
   8  10   4     1133.83     1204.12     61.39 o 
   9  10   4      758.55      679.78     55.50 o 
  10  10   4      605.38      455.17     54.57 o 
  11  10   4       78.36       41.25     46.27 o 
  12  10   4      242.06      183.24     53.00 o 
   1  11   4     2729.70     2741.39     96.85 o 
   2  11   4        4.33        1.39     37.61 o 
   3  11   4      521.47      532.64     50.64 o 
   4  11   4      456.67      449.69     50.12 o 
   5  11   4       55.22       64.73     40.22 o 
   6  11   4       29.09       66.23     53.81 o 
   7  11   4     1674.29     1623.55     70.86 o 
   8  11   4      428.84      399.56     51.56 o 
   9  11   4     1188.64     1416.18     81.91 o 
  10  11   4      136.18        0.00     47.72 o 
   0  12   4       22.46        0.00     64.62 o 
   1  12   4       15.72       36.48     49.37 o 
   2  12   4      671.42      600.15     67.52 o 
   3  12   4      445.76      445.56     74.53 o 
   4  12   4       89.60      109.13     43.81 o 
   5  12   4      473.39      470.67     55.24 o 
   6  12   4      219.17      160.58     51.84 o 
   7  12   4      219.15      283.52     53.94 o 
   8  12   4        0.88       14.33     80.37 o 
   1  13   4        8.77       87.51     59.75 o 
   2  13   4       20.11        0.00     50.84 o 
   3  13   4       16.59       33.66     69.44 o 
   1   1   5     1030.67     1189.65     34.44 o 
   2   1   5      879.51     1020.65     28.20 o 
   3   1   5     6306.03     6611.68     60.77 o 
   4   1   5     8029.09     7853.73     71.36 o 
   5   1   5     4919.02     5113.86     52.36 o 
   6   1   5      663.05      713.42     21.78 o 
   7   1   5    14365.68    14305.40    119.39 o 
   8   1   5      450.61      477.23     24.92 o 
   9   1   5     8104.47     7828.64     78.38 o 
  10   1   5      473.24      536.45     26.59 o 
  11   1   5     3966.18     3744.35     60.21 o 
  12   1   5      248.17      241.58     27.60 o 
  13   1   5      701.48      726.14     47.22 o 
  14   1   5      668.70      669.55     44.85 o 
  15   1   5      259.99      226.16     36.41 o 
  16   1   5       30.92        1.26     36.80 o 
  17   1   5       87.92       34.33     38.03 o 
  18   1   5       60.41       72.88     45.53 o 
  19   1   5      362.37      423.29     57.60 o 
   0   2   5    11927.33    11689.78    128.61 o 
   1   2   5      174.63      119.04     13.81 o 
   2   2   5     2426.60     2192.73     29.60 o 
   3   2   5    11957.29    11818.48    104.65 o 
   4   2   5      572.33      580.09     21.92 o 
   5   2   5     1933.21     1653.48     44.14 o 
   6   2   5      393.66      414.75     18.95 o 
   7   2   5     4520.50     4083.00     52.46 o 
   8   2   5      888.70      805.21     25.54 o 
   9   2   5      447.88      478.03     26.92 o 
  10   2   5     3699.28     3664.09     60.55 o 
  11   2   5     1603.66     1616.21     47.78 o 
  12   2   5     1431.43     1415.63     51.25 o 
  13   2   5      520.10      544.96     45.70 o 
  14   2   5      220.19      218.46     35.80 o 
  15   2   5     3958.50     3875.91     85.05 o 
  16   2   5      230.58      138.49     36.70 o 
  17   2   5       32.96       15.45     38.88 o 
  18   2   5      269.60      138.04     45.02 o 
  19   2   5       40.07       39.92     59.53 o 
   1   3   5     5787.01     5228.13     53.56 o 
   2   3   5     1290.44     1318.93     27.24 o 
   3   3   5       74.41      125.82     12.59 o 
   4   3   5     1489.21     1417.38     37.63 o 
   5   3   5      789.31      826.04     25.15 o 
   6   3   5     9834.09     9793.82     97.75 o 
   7   3   5     5358.32     5041.79     59.51 o 
   8   3   5     3130.00     3120.43     48.24 o 
   9   3   5      239.32      168.12     27.55 o 
  10   3   5        2.77        6.63     25.62 o 
  11   3   5     3398.84     3314.46     74.10 o 
  12   3   5        1.80        0.00     27.85 o 
  13   3   5       22.53       25.37     29.35 o 
  14   3   5      606.57      565.90     41.29 o 
  15   3   5      580.13      628.83     54.96 o 
  16   3   5       50.42       72.52     34.90 o 
  17   3   5      734.14      767.73     54.76 o 
  18   3   5      138.19      182.54     54.30 o 
   0   4   5     4199.44     4109.29     66.05 o 
   1   4   5       27.40       32.93     13.93 o 
   2   4   5     2459.57     2581.28     35.47 o 
   3   4   5       94.21      157.85     15.77 o 
   4   4   5     5320.31     5652.60     68.06 o 
   5   4   5       29.41        9.02     23.30 o 
   6   4   5      498.34      627.98     27.13 o 
   7   4   5      287.64      399.87     30.40 o 
   8   4   5       77.78       74.76     25.90 o 
   9   4   5        2.91        6.37     25.60 o 
  10   4   5      179.88      196.48     31.64 o 
  11   4   5      741.14      759.81     43.22 o 
  12   4   5      875.42      865.61     53.88 o 
  13   4   5     1806.44     1874.70     62.18 o 
  14   4   5       76.76       42.68     29.49 o 
  15   4   5       42.41       47.03     31.52 o 
  16   4   5      362.43      348.42     52.58 o 
  17   4   5      419.29      491.54     58.00 o 
  18   4   5       33.25        0.00     52.35 o 
   1   5   5     1296.20     1540.84     40.45 o 
   2   5   5     3196.70     3550.43     45.74 o 
   3   5   5      176.36      236.69     19.39 o 
   4   5   5      741.42      801.75     28.11 o 
   5   5   5     1157.36     1299.69     33.56 o 
   6   5   5       73.96       76.69     25.22 o 
   7   5   5     1228.41     1222.97     45.56 o 
   8   5   5       43.19       52.63     26.96 o 
   9   5   5     1194.03     1109.16     47.02 o 
  10   5   5       42.91      100.72     30.93 o 
  11   5   5     2201.08     2125.22     84.78 o 
  12   5   5      393.17      400.29     38.51 o 
  13   5   5      598.67      484.02     43.39 o 
  14   5   5       35.80        0.00     34.57 o 
  15   5   5       52.75       34.11     36.67 o 
  16   5   5      190.58      166.04     48.76 o 
  17   5   5      246.16      259.03     54.22 o 
   0   6   5     2430.57     2470.83     59.21 o 
   1   6   5      447.84      476.64     24.91 o 
   2   6   5       83.65       81.22     17.41 o 
   3   6   5     5546.01     5568.72     72.62 o 
   4   6   5      510.36      514.49     27.56 o 
   5   6   5     3053.06     2881.89     57.56 o 
   6   6   5       12.68        9.65     26.15 o 
   7   6   5     4375.73     4395.85     78.91 o 
   8   6   5      209.21      222.16     33.09 o 
   9   6   5      387.12      453.77     37.68 o 
  10   6   5      566.49      534.60     40.14 o 
  11   6   5      587.64      608.50     42.20 o 
  12   6   5        0.96       47.19     33.98 o 
  13   6   5      160.62      123.23     37.83 o 
  14   6   5       20.74       48.55     37.67 o 
  15   6   5     1491.05     1485.01     74.29 o 
  16   6   5        0.01        8.29     45.51 o 
  17   6   5      205.62      196.43     59.32 o 
   1   7   5    11226.20    10936.39    109.62 o 
   2   7   5     1573.41     1668.09     45.72 o 
   3   7   5     9173.59     9170.66    106.41 o 
   4   7   5     1151.94     1148.36     42.88 o 
   5   7   5     3886.18     3937.18     74.04 o 
   6   7   5      992.18     1030.03     46.51 o 
   7   7   5      951.24      876.37     45.07 o 
   8   7   5      141.42      155.19     32.46 o 
   9   7   5       31.06       27.61     29.09 o 
  10   7   5        7.98       13.59     32.57 o 
  11   7   5      785.02      764.32     50.16 o 
  12   7   5        2.10        0.00     34.04 o 
  13   7   5        7.77       46.99     35.98 o 
  14   7   5      453.44      351.06     50.51 o 
  15   7   5      271.00      324.06     55.53 o 
  16   7   5      365.40      283.76     58.15 o 
   0   8   5     3922.96     3993.03    110.01 o 
   1   8   5       13.26        0.00     22.58 o 
   2   8   5     1258.54     1202.94     45.54 o 
   3   8   5     1642.26     1570.71     50.00 o 
   4   8   5      675.97      696.57     41.22 o 
   5   8   5      726.41      714.11     43.07 o 
   6   8   5      258.13      283.77     34.54 o 
   7   8   5      399.80      465.83     38.71 o 
   8   8   5       54.60       71.84     34.09 o 
   9   8   5       78.17      102.37     35.76 o 
  10   8   5      407.80      410.24     44.57 o 
  11   8   5      601.31      656.55     61.34 o 
  12   8   5      406.32      394.38     46.10 o 
  13   8   5     1180.94     1189.00     69.90 o 
  14   8   5       85.45       29.31     46.79 o 
  15   8   5      581.85      584.38     65.68 o 
   1   9   5      378.68      359.21     36.10 o 
   2   9   5      129.50      117.18     32.54 o 
   3   9   5     1026.18     1078.18     49.27 o 
   4   9   5      573.49      607.12     41.60 o 
   5   9   5     1024.17      996.16     60.97 o 
   6   9   5      686.56      710.99     48.52 o 
   7   9   5      143.78      160.90     41.13 o 
   8   9   5      711.27      657.62     49.30 o 
   9   9   5      486.09      498.71     46.20 o 
  10   9   5        4.89        5.35     35.06 o 
  11   9   5      150.27       58.99     41.46 o 
  12   9   5       27.63        0.00     44.89 o 
  13   9   5        1.05        0.00     45.50 o 
  14   9   5        8.09        0.00     59.34 o 
   0  10   5      147.40      207.18     51.26 o 
   1  10   5       43.35        0.00     32.01 o 
   2  10   5       51.15       31.94     32.21 o 
   3  10   5      743.19      767.96     49.89 o 
   4  10   5       84.99       84.79     42.46 o 
   5  10   5      652.85      742.32     54.97 o 
   6  10   5       19.41        9.94     34.48 o 
   7  10   5      690.71      632.70     50.15 o 
   8  10   5      165.00       96.41     40.98 o 
   9  10   5      763.46      677.50     53.10 o 
  10  10   5       34.59       46.57     38.30 o 
  11  10   5       30.40        0.00     45.23 o 
  12  10   5        0.05        0.00     54.59 o 
   1  11   5     2596.44     2782.32     97.43 o 
   2  11   5      146.62      157.65     45.90 o 
   3  11   5      779.89      855.16     64.73 o 
   4  11   5        1.51        0.00     36.74 o 
   5  11   5      112.54      191.11     44.59 o 
   6  11   5      109.10      128.39     42.38 o 
   7  11   5      242.98      247.24     48.02 o 
   8  11   5      163.97      209.29     42.97 o 
   9  11   5      860.34      708.22     59.54 o 
  10  11   5      346.84      349.59     58.68 o 
   0  12   5        3.94        0.00     69.52 o 
   1  12   5        5.14        0.00     43.39 o 
   2  12   5      346.81      363.68     55.90 o 
   3  12   5     1303.32     1310.54     78.51 o 
   4  12   5       22.85        0.00     43.44 o 
   5  12   5     1562.91     1520.67     84.84 o 
   6  12   5      152.03      169.02     47.99 o 
   7  12   5      615.58      649.90     65.57 o 
   1  13   5       15.76       62.25     59.55 o 
   2  13   5      135.62      115.71     63.28 o 
   0   0   6      217.06       28.39     35.69 o 
   1   0   6     6258.05     6478.08     84.79 o 
   2   0   6    11022.41    11066.51    152.84 o 
   3   0   6    25898.42    24935.17    273.14 o 
   4   0   6     1251.01     1338.13     56.74 o 
   5   0   6    28045.34    27007.99    270.71 o 
   6   0   6       16.72        0.00     17.72 o 
   7   0   6    16920.88    16603.01    226.00 o 
   8   0   6    11292.35    11409.29    153.85 o 
   9   0   6     4790.42     4777.28    143.83 o 
  10   0   6     7280.46     7187.05    110.43 o 
  11   0   6      683.70      678.13     66.40 o 
  12   0   6     2678.28     2645.72     81.68 o 
  13   0   6     2452.41     2492.27     94.30 o 
  14   0   6     1747.79     1812.28     88.40 o 
  15   0   6      846.23      842.64     85.10 o 
  16   0   6      167.69      160.66     63.88 o 
  17   0   6     2612.39     2677.35    142.86 o 
  18   0   6       54.63      101.68     70.62 o 
  19   0   6      130.04      209.43     75.80 o 
   1   1   6    12748.94    12099.47    109.90 o 
   2   1   6     8102.73     8119.40     76.78 o 
   3   1   6     2903.97     2714.60     34.83 o 
   4   1   6     2863.79     2884.38     40.45 o 
   5   1   6       20.63        0.00     11.13 o 
   6   1   6     9441.08     9868.53     88.10 o 
   7   1   6    12634.17    12639.67    104.96 o 
   8   1   6     2136.75     2043.74     48.68 o 
   9   1   6     6993.51     6517.92     75.74 o 
  10   1   6      273.67      300.53     25.29 o 
  11   1   6     7610.03     7224.93     91.23 o 
  12   1   6       12.57       12.30     26.23 o 
  13   1   6     2749.81     2690.40     69.68 o 
  14   1   6      549.62      562.94     46.49 o 
  15   1   6      102.22       87.23     45.50 o 
  16   1   6       48.57       81.59     36.88 o 
  17   1   6      298.91      217.11     47.90 o 
  18   1   6      147.12      108.60     51.48 o 
  19   1   6      237.77      205.57     59.41 o 
   0   2   6     7350.55     7322.85     92.89 o 
   1   2   6       38.24       27.10     10.32 o 
   2   2   6    10472.35    10848.44     87.71 o 
   3   2   6      801.29      723.02     25.20 o 
   4   2   6     3072.37     3132.77     47.21 o 
   5   2   6     4026.94     4051.93     54.25 o 
   6   2   6       72.34      130.74     16.24 o 
   7   2   6       96.71       86.37     19.11 o 
   8   2   6       77.86       36.86     15.43 o 
   9   2   6      355.78      413.67     30.37 o 
  10   2   6      132.70       77.68     25.14 o 
  11   2   6       20.88        0.00     23.96 o 
  12   2   6      924.48      923.95     55.12 o 
  13   2   6      760.47      744.12     49.87 o 
  14   2   6      265.16      349.81     41.91 o 
  15   2   6      241.96      198.81     42.34 o 
  16   2   6      312.29      276.96     43.59 o 
  17   2   6        8.74       53.32     39.31 o 
  18   2   6      404.09      366.44     48.87 o 
   1   3   6      610.88      718.87     21.00 o 
   2   3   6        0.02       10.93     11.68 o 
   3   3   6      930.05      908.84     28.48 o 
   4   3   6      254.88      231.26     17.87 o 
   5   3   6     5331.23     5877.41     69.53 o 
   6   3   6      313.12      345.56     21.50 o 
   7   3   6     8092.96     8099.23     89.69 o 
   8   3   6      345.42      411.87     31.59 o 
   9   3   6     2618.97     2625.26     60.34 o 
  10   3   6      121.44      126.93     29.43 o 
  11   3   6     3447.59     3533.01     93.56 o 
  12   3   6       21.69        0.00     28.37 o 
  13   3   6     2382.74     2270.78     66.34 o 
  14   3   6       97.89       53.53     34.19 o 
  15   3   6       62.05       33.79     33.49 o 
  16   3   6      116.03       36.06     39.56 o 
  17   3   6        8.55      140.48     41.79 o 
  18   3   6      110.55       72.38     53.45 o 
   0   4   6     1671.59     1637.46     44.63 o 
   1   4   6     2776.38     2704.12     59.33 o 
   2   4   6     2916.45     3121.50     40.39 o 
   3   4   6    17400.45    17013.05    139.21 o 
   4   4   6       97.10       99.98     18.56 o 
   5   4   6     9222.73     8745.73    102.89 o 
   6   4   6       53.10        7.59     21.84 o 
   7   4   6     9566.40     8708.50    107.54 o 
   8   4   6      165.14      167.36     29.10 o 
   9   4   6     1733.74     1760.57     63.37 o 
  10   4   6     1389.58     1491.22     53.32 o 
  11   4   6      691.38      665.51     41.74 o 
  12   4   6      108.36       68.33     33.16 o 
  13   4   6     2388.61     2526.99     69.66 o 
  14   4   6     1864.06     1783.83     63.07 o 
  15   4   6     1746.39     1742.88     68.63 o 
  16   4   6      164.31      141.55     42.51 o 
  17   4   6     1063.00     1231.96     69.90 o 
  18   4   6       12.11        0.00     52.51 o 
   1   5   6    34567.66    33180.74    247.04 o 
   2   5   6     5277.95     5426.75     59.22 o 
   3   5   6     9759.49     9096.53     90.34 o 
   4   5   6      218.00      183.02     22.70 o 
   5   5   6     3173.79     3181.80     62.26 o 
   6   5   6    10305.04    10650.07    123.79 o 
   7   5   6     2629.19     2620.99     61.17 o 
   8   5   6        4.40        6.60     26.83 o 
   9   5   6     4016.41     4142.50     98.34 o 
  10   5   6      980.65      972.05     47.71 o 
  11   5   6     5156.20     5151.59     90.80 o 
  12   5   6      189.98      168.95     34.11 o 
  13   5   6      360.31      469.65     48.12 o 
  14   5   6      222.52      198.76     30.81 o 
  15   5   6       17.79        0.00     38.12 o 
  16   5   6      113.21      126.25     44.45 o 
  17   5   6      772.21      788.06     71.87 o 
   0   6   6     6439.52     6588.08    100.62 o 
   1   6   6       14.30       28.59     14.98 o 
   2   6   6    12168.56    12125.01    114.84 o 
   3   6   6     4829.45     4459.76     67.95 o 
   4   6   6     5226.15     5134.53     74.23 o 
   5   6   6     8764.12     8653.49    113.70 o 
   6   6   6       22.69       34.44     26.75 o 
   7   6   6     3893.30     3771.39     81.64 o 
   8   6   6      378.13      371.03     36.92 o 
   9   6   6       15.48       21.45     33.66 o 
  10   6   6     1357.70     1205.66     52.18 o 
  11   6   6       85.61       58.08     30.97 o 
  12   6   6       67.89       23.15     31.38 o 
  13   6   6     1346.51     1330.61     63.12 o 
  14   6   6       67.84       89.63     43.51 o 
  15   6   6     2316.42     2313.39     90.26 o 
  16   6   6       22.57        0.00     44.61 o 
  17   6   6      450.07      510.55     88.15 o 
   1   7   6      570.60      517.55     32.53 o 
   2   7   6      441.80      453.69     34.85 o 
   3   7   6      125.15      124.47     27.12 o 
   4   7   6     1429.73     1517.58     52.80 o 
   5   7   6      226.87      218.07     32.74 o 
   6   7   6     1837.63     1805.87     59.07 o 
   7   7   6      171.56      155.02     32.44 o 
   8   7   6      778.76      716.13     44.05 o 
   9   7   6       78.98      118.75     31.90 o 
  10   7   6       29.62        5.79     29.67 o 
  11   7   6      378.89      339.76     41.53 o 
  12   7   6       21.55       19.16     35.10 o 
  13   7   6        1.66        0.00     35.34 o 
  14   7   6       59.97        0.00     37.93 o 
  15   7   6        7.69       29.23     48.23 o 
  16   7   6      228.00       61.58     55.26 o 
   0   8   6      502.77      590.13     50.99 o 
   1   8   6       59.48       73.84     28.50 o 
   2   8   6      199.78      204.41     30.14 o 
   3   8   6     1030.30     1010.25     48.07 o 
   4   8   6       80.08       78.61     30.48 o 
   5   8   6     2572.82     2556.37     67.70 o 
   6   8   6      229.95      156.58     34.23 o 
   7   8   6      862.10      801.39     45.72 o 
   8   8   6      548.50      643.91     43.22 o 
   9   8   6       34.02       10.30     34.37 o 
  10   8   6      232.46      216.73     40.80 o 
  11   8   6       78.19       69.63     37.82 o 
  12   8   6      335.14      309.18     51.28 o 
  13   8   6      317.65      307.07     45.30 o 
  14   8   6      505.72      535.36     56.51 o 
  15   8   6      459.42      576.26     86.09 o 
   1   9   6    10851.54    10904.19    135.77 o 
   2   9   6      132.81      139.77     33.35 o 
   3   9   6     3258.22     3119.83     77.80 o 
   4   9   6       93.34      102.89     31.73 o 
   5   9   6      635.17      678.23     43.54 o 
   6   9   6      319.91      318.05     37.38 o 
   7   9   6      191.43      262.04     40.00 o 
   8   9   6        0.00       15.71     35.05 o 
   9   9   6     2139.99     2196.86     78.42 o 
  10   9   6       42.43       27.74     36.59 o 
  11   9   6     1646.36     1646.35     72.60 o 
  12   9   6        1.18        0.00     37.51 o 
  13   9   6      224.74      214.38     54.99 o 
   0  10   6        3.97        0.00     41.89 o 
   1  10   6      212.87      181.41     40.87 o 
   2  10   6     1010.30      884.89     56.27 o 
   3  10   6     4361.53     4496.00     95.25 o 
   4  10   6       24.08        5.19     33.81 o 
   5  10   6     3985.48     4084.32    101.61 o 
   6  10   6       47.35       40.92     35.84 o 
   7  10   6     3123.50     3191.98     93.46 o 
   8  10   6       79.90       54.33     37.35 o 
   9  10   6      479.54      496.73     56.88 o 
  10  10   6      178.16      140.45     45.26 o 
  11  10   6       87.52       88.67     41.91 o 
  12  10   6      177.71       99.84     51.57 o 
   1  11   6      718.60      765.50     56.81 o 
   2  11   6      120.55      137.91     46.91 o 
   3  11   6      170.89      166.03     47.24 o 
   4  11   6     1059.47      972.04     69.54 o 
   5  11   6       75.12       36.89     40.84 o 
   6  11   6      212.01      160.93     46.13 o 
   7  11   6     1672.89     1688.74     80.34 o 
   8  11   6      410.23      495.16     55.20 o 
   9  11   6     1049.42     1136.43     66.82 o 
  10  11   6       75.01       50.45     56.15 o 
   0  12   6     1048.66     1082.67    223.69 o 
   1  12   6       24.01       32.78     48.47 o 
   2  12   6       19.90       32.90     44.47 o 
   3  12   6      132.33      151.70     49.59 o 
   4  12   6       27.39        7.31     43.78 o 
   5  12   6       21.61       21.99     71.76 o 
   6  12   6       43.19       14.34     44.24 o 
   7  12   6      166.87      228.20     60.03 o 
   1   1   7    12093.34    11705.80    123.66 o 
   2   1   7     1896.82     2079.66     34.46 o 
   3   1   7     2696.66     2590.66     35.97 o 
   4   1   7      105.56       87.12     14.47 o 
   5   1   7       23.29       21.11     11.95 o 
   6   1   7       44.16       25.08     13.34 o 
   7   1   7     2873.07     2779.65     44.21 o 
   8   1   7      711.35      786.24     30.44 o 
   9   1   7     1926.05     1764.67     42.56 o 
  10   1   7      160.24      189.28     27.34 o 
  11   1   7     4516.10     4370.27     84.02 o 
  12   1   7      641.16      656.68     42.57 o 
  13   1   7       55.84       85.28     34.03 o 
  14   1   7       20.50       14.19     32.01 o 
  15   1   7      234.72      155.86     36.76 o 
  16   1   7       36.80       10.23     55.57 o 
  17   1   7      211.24      300.44     54.92 o 
  18   1   7       68.00       51.68     45.56 o 
   0   2   7     4146.69     4252.01     71.68 o 
   1   2   7      694.80      669.36     29.14 o 
   2   2   7     5563.24     5633.98     56.39 o 
   3   2   7    19626.64    19066.49    158.27 o 
   4   2   7      711.69      585.12     24.87 o 
   5   2   7    22094.51    21283.29    188.99 o 
   6   2   7    12519.51    12915.29    129.58 o 
   7   2   7     9236.00     8915.39     93.90 o 
   8   2   7     3775.76     3860.60     64.70 o 
   9   2   7     1007.94      913.14     37.18 o 
  10   2   7      532.71      594.90     37.42 o 
  11   2   7      251.37      218.82     34.00 o 
  12   2   7     3269.35     3374.36     76.65 o 
  13   2   7     2631.07     2586.59     75.47 o 
  14   2   7      112.19      128.87     33.33 o 
  15   2   7     2947.61     3177.28    110.20 o 
  16   2   7       13.81       18.67     36.77 o 
  17   2   7      972.90      982.50     62.58 o 
  18   2   7        1.06        0.00     45.03 o 
   1   3   7    18141.21    17531.04    134.14 o 
   2   3   7      231.40      245.83     16.11 o 
   3   3   7     9933.65     9850.87     93.81 o 
   4   3   7      564.88      736.72     27.47 o 
   5   3   7        2.33        0.00     16.31 o 
   6   3   7       21.74       35.79     17.45 o 
   7   3   7     5270.51     4978.35     76.44 o 
   8   3   7      193.38      168.99     27.67 o 
   9   3   7     6859.48     6711.16     98.75 o 
  10   3   7      206.01      195.89     31.21 o 
  11   3   7     8453.67     8107.08    123.98 o 
  12   3   7      577.29      533.41     42.78 o 
  13   3   7      834.82      785.71     48.30 o 
  14   3   7       21.95        0.00     30.94 o 
  15   3   7        2.15        1.31     35.74 o 
  16   3   7      594.36      542.28     51.86 o 
  17   3   7      481.80      595.94     53.43 o 
  18   3   7        0.08       36.22     42.24 o 
   0   4   7    11139.23    11619.84    139.92 o 
   1   4   7      732.52      702.41     23.58 o 
   2   4   7     1005.33      948.59     30.61 o 
   3   4   7     6931.92     6804.06     72.00 o 
   4   4   7     1465.63     1472.70     31.16 o 
   5   4   7      625.37      596.69     32.83 o 
   6   4   7     2929.55     2803.98     61.28 o 
   7   4   7     6818.95     6885.59     95.29 o 
   8   4   7      232.28      182.35     30.43 o 
   9   4   7       25.84       52.57     27.88 o 
  10   4   7      457.04      415.56     37.46 o 
  11   4   7     1116.94     1142.97     50.59 o 
  12   4   7      949.07      980.99     48.28 o 
  13   4   7      396.58      370.58     41.15 o 
  14   4   7      388.16      436.76     43.32 o 
  15   4   7     1968.84     1925.72     72.80 o 
  16   4   7      735.58      776.08     57.30 o 
  17   4   7      156.55      170.47     49.30 o 
   1   5   7      156.41      193.43     18.86 o 
   2   5   7       55.22       35.82     15.52 o 
   3   5   7       43.65       42.98     20.54 o 
   4   5   7      169.96      155.91     25.96 o 
   5   5   7        9.38        0.00     23.54 o 
   6   5   7      298.56      294.90     31.59 o 
   7   5   7       37.35       50.36     26.99 o 
   8   5   7      716.71      601.72     39.91 o 
   9   5   7      140.78      117.70     31.08 o 
  10   5   7       55.17       21.42     29.54 o 
  11   5   7       19.21        9.65     30.07 o 
  12   5   7      289.99      267.63     42.38 o 
  13   5   7       23.25       44.54     33.02 o 
  14   5   7      294.81      251.88     38.23 o 
  15   5   7       30.15       14.35     39.02 o 
  16   5   7       33.30       43.25     40.86 o 
  17   5   7        7.35        0.00     42.85 o 
   0   6   7     1134.06     1183.76     49.79 o 
   1   6   7       57.48       69.56     19.28 o 
   2   6   7      606.54      600.55     32.46 o 
   3   6   7     4644.60     4453.73     77.11 o 
   4   6   7      275.86      305.02     32.39 o 
   5   6   7     3816.05     3680.04     77.59 o 
   6   6   7      655.96      594.95     39.07 o 
   7   6   7     2137.25     2188.45     69.68 o 
   8   6   7        4.58       15.59     29.38 o 
   9   6   7      378.65      410.01     45.31 o 
  10   6   7      627.91      593.25     42.69 o 
  11   6   7      320.80      359.91     38.40 o 
  12   6   7        2.99        0.00     31.36 o 
  13   6   7      831.82      898.02     52.55 o 
  14   6   7       98.11       61.27     41.88 o 
  15   6   7      710.83      727.27     59.81 o 
  16   6   7       97.52       60.38     44.58 o 
   1   7   7     7670.08     7680.24     99.34 o 
   2   7   7      579.57      582.75     34.41 o 
   3   7   7     3313.40     3578.33     71.53 o 
   4   7   7      483.53      525.77     39.43 o 
   5   7   7        0.01        0.00     28.15 o 
   6   7   7      260.41      245.41     34.53 o 
   7   7   7     3306.67     3362.76     74.28 o 
   8   7   7       22.62       22.23     30.15 o 
   9   7   7     4068.34     4038.86     82.54 o 
  10   7   7        0.52       21.07     29.50 o 
  11   7   7     2858.89     3016.55     78.06 o 
  12   7   7      522.46      473.41     48.31 o 
  13   7   7     1358.47     1297.28     66.07 o 
  14   7   7      108.59       92.79     41.74 o 
  15   7   7        2.12        0.00     39.82 o 
   0   8   7      528.72      613.48     61.07 o 
   1   8   7      481.21      504.23     43.06 o 
   2   8   7        0.81       18.39     30.74 o 
   3   8   7     4620.32     4518.08     82.36 o 
   4   8   7       44.98       67.21     30.98 o 
   5   8   7     3747.11     3895.54     94.59 o 
   6   8   7     1150.48     1173.08     52.09 o 
   7   8   7     2920.96     2807.54     73.74 o 
   8   8   7      328.10      217.54     36.13 o 
   9   8   7      420.72      445.93     41.46 o 
  10   8   7      103.58       76.74     37.93 o 
  11   8   7      369.05      311.02     47.73 o 
  12   8   7      299.18      357.64     48.18 o 
  13   8   7     1066.03     1082.94     63.90 o 
  14   8   7       28.75       59.52     42.84 o 
   1   9   7     1412.70     1643.83     74.26 o 
   2   9   7        3.24        0.00     33.48 o 
   3   9   7       15.14        0.00     31.77 o 
   4   9   7       40.99       61.23     35.88 o 
   5   9   7      170.99      187.07     38.88 o 
   6   9   7       10.56        0.00     30.41 o 
   7   9   7      573.45      575.03     44.58 o 
   8   9   7      720.42      703.48     53.32 o 
   9   9   7      611.34      577.15     50.05 o 
  10   9   7        0.74       15.51     38.21 o 
  11   9   7      656.35      615.32     52.66 o 
  12   9   7       89.28       32.39     43.15 o 
  13   9   7       46.20        0.00     41.29 o 
   0  10   7     2640.73     2676.26    130.22 o 
   1  10   7      204.22      176.38     44.47 o 
   2  10   7      438.96      640.73     52.45 o 
   3  10   7       30.11       62.01     38.32 o 
   4  10   7     1520.82     1425.81     64.25 o 
   5  10   7       45.90       93.21     40.83 o 
   6  10   7     1037.32     1059.87    107.89 o 
   7  10   7      218.45      142.20     41.70 o 
   8  10   7      202.53      122.39     40.73 o 
   9  10   7        0.24       18.44     38.60 o 
  10  10   7      205.79      185.71     47.24 o 
  11  10   7       42.13        0.00     44.13 o 
   1  11   7      854.35      924.35     65.46 o 
   2  11   7      153.25      118.79     42.97 o 
   3  11   7      572.86      563.92     60.07 o 
   4  11   7      314.01      265.76     51.63 o 
   5  11   7       15.31        0.00     44.59 o 
   6  11   7       28.80       57.31     43.06 o 
   7  11   7      445.11      581.00     59.27 o 
   8  11   7        1.17        0.00     41.57 o 
   9  11   7      288.60      332.73     58.69 o 
   0  12   7       41.98        0.00     62.77 o 
   1  12   7      108.23       58.74     69.12 o 
   2  12   7      482.58      475.77     64.05 o 
   3  12   7      909.03      864.30     82.09 o 
   4  12   7      298.85      264.25     59.01 o 
   5  12   7     1342.38     1410.32     86.14 o 
   6  12   7       91.94      201.17     63.82 o 
   0   0   8    12314.57    10665.07   1781.53 o 
   1   0   8      311.43      264.71     24.26 o 
   2   0   8    20659.23    20781.02    219.90 o 
   3   0   8    47141.02    48828.69    514.32 o 
   4   0   8      295.32      342.64     28.70 o 
   5   0   8     2184.58     1996.89     48.79 o 
   6   0   8      173.58      106.63     23.81 o 
   7   0   8    13013.17    13343.89    159.84 o 
   8   0   8    13110.75    12826.26    158.38 o 
   9   0   8     1798.18     1820.92     72.81 o 
  10   0   8    16232.67    15660.19    246.97 o 
  11   0   8     3901.91     3746.56    114.65 o 
  12   0   8     3394.80     3282.83    104.12 o 
  13   0   8       18.89       57.46     42.25 o 
  14   0   8     1067.95     1015.16     91.39 o 
  15   0   8     4793.22     4609.03    164.20 o 
  16   0   8        3.06       19.60     58.01 o 
  17   0   8      579.22      589.42     87.26 o 
  18   0   8      541.61      518.18     85.64 o 
   1   1   8    23900.27    24234.42    216.46 o 
   2   1   8     4291.29     4341.17     52.75 o 
   3   1   8    11661.98    11276.22    105.50 o 
   4   1   8    15120.03    14944.15    119.42 o 
   5   1   8     1642.25     1730.85     35.06 o 
   6   1   8    16917.65    17244.74    135.94 o 
   7   1   8     3127.22     3419.93     51.40 o 
   8   1   8      898.17      872.82     33.56 o 
   9   1   8      795.60      842.71     36.01 o 
  10   1   8     1762.29     1743.23     51.76 o 
  11   1   8     2172.79     1952.26     83.43 o 
  12   1   8     1339.84     1338.80     70.79 o 
  13   1   8      560.40      644.38     56.39 o 
  14   1   8     1321.41     1250.14     69.45 o 
  15   1   8      222.47      216.23     45.61 o 
  16   1   8      372.71      326.36     51.40 o 
  17   1   8      337.04      411.29     55.38 o 
  18   1   8      481.38      566.00     64.18 o 
   0   2   8     4219.76     4090.94     69.63 o 
   1   2   8     1491.84     1730.27     35.99 o 
   2   2   8    15948.91    16598.87    137.00 o 
   3   2   8      849.66      746.69     23.78 o 
   4   2   8      350.08      324.36     16.08 o 
   5   2   8     2934.19     3079.53     53.94 o 
   6   2   8     1645.75     1586.63     55.89 o 
   7   2   8      771.02      761.50     32.52 o 
   8   2   8      366.90      380.48     28.15 o 
   9   2   8      265.47      275.58     31.27 o 
  10   2   8       42.11       56.39     28.31 o 
  11   2   8       36.74       39.07     30.59 o 
  12   2   8       39.51       23.77     30.13 o 
  13   2   8      259.23      229.78     36.42 o 
  14   2   8      110.30       72.71     48.58 o 
  15   2   8      116.55      136.66     38.83 o 
  16   2   8       78.98       48.36     39.17 o 
  17   2   8        3.46       45.31     44.07 o 
  18   2   8      250.84      245.36     54.05 o 
   1   3   8     6030.56     5900.28     62.15 o 
   2   3   8       40.57       23.68     12.53 o 
   3   3   8     7825.23     7766.13     82.72 o 
   4   3   8     2331.20     2318.77     39.31 o 
   5   3   8      774.20      722.82     30.38 o 
   6   3   8     1351.41     1280.93     38.59 o 
   7   3   8      353.10      392.90     31.91 o 
   8   3   8       40.19       40.03     26.77 o 
   9   3   8      789.30      887.81     43.35 o 
  10   3   8      324.37      361.06     34.78 o 
  11   3   8        9.24       30.14     28.44 o 
  12   3   8       79.11       76.23     30.36 o 
  13   3   8       22.40       11.69     26.46 o 
  14   3   8       63.54       22.94     27.24 o 
  15   3   8      508.48      484.32     48.74 o 
  16   3   8        0.53       33.13     37.32 o 
  17   3   8       82.50      102.89     42.20 o 
  18   3   8        0.97        0.00     48.72 o 
   0   4   8     7370.62     6999.62    100.54 o 
   1   4   8      255.22      226.42     18.48 o 
   2   4   8     5065.27     5246.61     65.51 o 
   3   4   8     8811.57     8932.28     89.15 o 
   4   4   8      846.03      854.69     37.26 o 
   5   4   8     2705.08     2554.37     65.01 o 
   6   4   8     2637.44     2515.22     58.58 o 
   7   4   8     5666.94     5655.85     87.13 o 
   8   4   8     1488.77     1353.66     50.96 o 
   9   4   8      385.04      340.95     35.41 o 
  10   4   8     5346.24     5287.51     89.45 o 
  11   4   8     2549.55     2562.97     68.13 o 
  12   4   8      843.04      844.81     46.81 o 
  13   4   8      385.56      404.82     42.42 o 
  14   4   8      838.96      884.25     53.83 o 
  15   4   8     1851.04     1823.84     71.99 o 
  16   4   8        7.54        0.00     36.90 o 
  17   4   8      631.57      750.01     59.69 o 
   1   5   8     3682.10     3686.23     51.00 o 
   2   5   8     7589.36     7586.06     95.61 o 
   3   5   8       72.40       62.88     22.51 o 
   4   5   8     5754.65     5563.71    108.00 o 
   5   5   8        2.75        2.00     25.49 o 
   6   5   8     8275.09     8334.80    109.64 o 
   7   5   8     9253.62     9030.28    116.95 o 
   8   5   8     3855.71     3692.70     74.52 o 
   9   5   8     7171.53     7194.88    106.01 o 
  10   5   8       22.47       42.32     30.95 o 
  11   5   8     7180.87     7239.10    110.23 o 
  12   5   8      190.09      163.47     35.12 o 
  13   5   8     1437.96     1461.66     61.65 o 
  14   5   8     1934.04     1936.33     80.49 o 
  15   5   8      125.35       97.98     37.61 o 
  16   5   8     1070.97     1093.76     68.37 o 
  17   5   8       94.00      184.64     69.59 o 
   0   6   8    11828.40    11738.93    152.39 o 
   1   6   8      441.38      566.78     32.06 o 
   2   6   8    10225.83    10165.95    118.34 o 
   3   6   8     4035.19     4130.42     74.27 o 
   4   6   8     5241.46     5154.65     83.97 o 
   5   6   8     4624.21     4917.25     89.35 o 
   6   6   8       93.10       59.48     29.15 o 
   7   6   8      346.28      405.70     38.34 o 
   8   6   8      171.27      203.02     35.00 o 
   9   6   8      378.38      330.93     37.53 o 
  10   6   8     2312.26     2199.00     70.70 o 
  11   6   8       29.00       13.11     31.60 o 
  12   6   8     1069.23      988.82     53.41 o 
  13   6   8     1766.75     1744.77     67.65 o 
  14   6   8       35.60       53.99     39.76 o 
  15   6   8     1389.98     1267.58     72.29 o 
  16   6   8      153.74      100.59     46.17 o 
   1   7   8      135.50      139.62     29.41 o 
   2   7   8      651.79      624.65     40.42 o 
   3   7   8        2.57        0.00     26.83 o 
   4   7   8     1227.30     1316.00     53.51 o 
   5   7   8      173.78      195.10     34.13 o 
   6   7   8     1341.39     1229.76     52.85 o 
   7   7   8       54.43       46.80     29.97 o 
   8   7   8     1102.89     1084.54     50.95 o 
   9   7   8      988.04      912.22     49.06 o 
  10   7   8        9.42        0.00     30.35 o 
  11   7   8       64.86      104.15     35.10 o 
  12   7   8        3.85        0.00     35.89 o 
  13   7   8       17.51       50.99     40.40 o 
  14   7   8       53.62       28.31     40.43 o 
  15   7   8       10.98       25.01     46.86 o 
   0   8   8      170.10      135.51     47.34 o 
   1   8   8        1.83        0.00     30.67 o 
   2   8   8     2385.13     2268.48     81.18 o 
   3   8   8      728.36      766.00     48.06 o 
   4   8   8       13.35       47.13     30.70 o 
   5   8   8      937.21      979.06     50.97 o 
   6   8   8      331.83      336.15     37.58 o 
   7   8   8      139.04      171.10     38.42 o 
   8   8   8      201.52      151.13     40.24 o 
   9   8   8      429.57      322.59     40.57 o 
  10   8   8        2.77        0.00     34.49 o 
  11   8   8        1.02       22.77     37.85 o 
  12   8   8       21.35        0.00     38.25 o 
  13   8   8       24.98        6.34     39.74 o 
  14   8   8      106.72       55.90     43.23 o 
   1   9   8     1656.14     1716.43     71.35 o 
   2   9   8     1494.22     1459.90    111.46 o 
   3   9   8      163.68      144.27     38.70 o 
   4   9   8       19.43       43.03     32.93 o 
   5   9   8      118.17       86.81     36.48 o 
   6   9   8     2241.62     2222.56     71.43 o 
   7   9   8     1470.82     1400.11     68.61 o 
   8   9   8      172.78      212.70     40.74 o 
   9   9   8     1702.00     1798.08     81.41 o 
  10   9   8      103.61       43.47     39.06 o 
  11   9   8     1962.52     1902.63     93.67 o 
  12   9   8      106.99      139.64     43.68 o 
   0  10   8      942.28      934.18    129.73 o 
   1  10   8       98.34       19.19     39.59 o 
   2  10   8     2744.90     2612.04     89.31 o 
   3  10   8     1479.64     1480.79     71.87 o 
   4  10   8      122.15      113.48     41.34 o 
   5  10   8     2310.36     2459.27     89.92 o 
   6  10   8      370.18      388.54     49.22 o 
   7  10   8      827.86      755.96     59.85 o 
   8  10   8      746.60      757.99     56.33 o 
   9  10   8      364.51      344.08     61.35 o 
  10  10   8      928.88     1022.30     63.74 o 
  11  10   8       50.72       79.63     47.22 o 
   1  11   8     1671.58     1681.38     84.69 o 
   2  11   8      800.10      863.74     66.56 o 
   3  11   8     1305.02     1320.82     75.69 o 
   4  11   8     1210.42     1350.72     79.83 o 
   5  11   8      202.73      174.02     49.41 o 
   6  11   8     1691.12     1715.64     89.60 o 
   7  11   8        4.20        0.00     43.18 o 
   8  11   8      285.27      355.55     59.22 o 
   0  12   8      428.18      368.32     85.78 o 
   1  12   8      181.99      224.56     60.01 o 
   2  12   8      217.75      314.85     60.74 o 
   3  12   8       25.04       77.57     53.43 o 
   4  12   8        1.15       15.09     52.14 o 
   5  12   8       18.72      100.71     60.97 o 
   1   1   9    40160.71    40519.55    345.50 o 
   2   1   9     1306.58     1268.94     41.83 o 
   3   1   9     4994.92     4436.31     53.23 o 
   4   1   9      317.07      272.84     18.34 o 
   5   1   9     2444.07     2214.98     37.39 o 
   6   1   9      588.25      564.23     25.90 o 
   7   1   9       79.72      104.67     22.60 o 
   8   1   9     3726.11     3801.67     66.07 o 
   9   1   9      718.96      796.16     39.29 o 
  10   1   9      346.60      290.82     28.53 o 
  11   1   9       41.49       22.80     28.31 o 
  12   1   9      816.03      784.22     60.64 o 
  13   1   9      159.47       72.25     43.11 o 
  14   1   9      494.09      521.79     46.76 o 
  15   1   9       36.73       59.41     43.83 o 
  16   1   9      204.42      231.38     49.73 o 
  17   1   9      900.04      871.69     69.32 o 
  18   1   9        3.97        0.00     47.06 o 
   0   2   9      579.86      525.63     40.92 o 
   1   2   9     1396.94     1300.25     35.55 o 
   2   2   9     6427.17     6266.80     71.29 o 
   3   2   9    19047.48    18899.96    153.62 o 
   4   2   9      556.46      560.04     22.29 o 
   5   2   9    18828.46    18973.31    178.29 o 
   6   2   9      185.40      134.12     27.90 o 
   7   2   9     8063.76     7836.40     93.49 o 
   8   2   9     2622.02     2644.03     71.69 o 
   9   2   9      446.63      394.76     34.58 o 
  10   2   9     1357.78     1231.33     55.68 o 
  11   2   9       24.80        0.00     28.93 o 
  12   2   9      522.08      446.86     49.30 o 
  13   2   9     3029.34     2990.24     86.71 o 
  14   2   9       87.23       80.89     36.50 o 
  15   2   9     2133.63     2197.06     83.42 o 
  16   2   9     1894.15     1971.69     90.89 o 
  17   2   9      809.91      941.19     75.84 o 
   1   3   9    12652.40    12375.31    106.47 o 
   2   3   9     1287.80     1270.48     34.23 o 
   3   3   9     6152.16     6152.52     68.46 o 
   4   3   9     3862.14     3914.53     79.01 o 
   5   3   9      208.85      218.42     32.82 o 
   6   3   9     1208.54     1126.64     57.90 o 
   7   3   9     6617.80     6448.46     92.14 o 
   8   3   9       34.51        0.00     26.18 o 
   9   3   9    10738.74    10591.76    139.08 o 
  10   3   9      327.52      306.94     38.44 o 
  11   3   9     6736.27     6498.12    116.49 o 
  12   3   9     1234.11     1195.99     54.89 o 
  13   3   9     1540.79     1522.35     67.09 o 
  14   3   9      825.69      856.77     57.04 o 
  15   3   9      439.67      427.13     48.96 o 
  16   3   9     1190.99     1378.34     72.03 o 
  17   3   9      167.74      158.37     61.74 o 
   0   4   9     1421.75     1397.64     56.05 o 
   1   4   9      229.04      246.91     20.50 o 
   2   4   9       57.80       54.52     16.28 o 
   3   4   9     4800.35     4613.71     61.03 o 
   4   4   9     1126.97     1221.10     45.95 o 
   5   4   9     4937.58     4951.54     80.05 o 
   6   4   9      883.31      803.41     47.18 o 
   7   4   9     6104.67     6136.82     93.57 o 
   8   4   9     1225.87     1169.29     48.68 o 
   9   4   9     1569.90     1543.26     56.10 o 
  10   4   9     1169.39     1193.46     53.98 o 
  11   4   9       31.75       56.84     30.99 o 
  12   4   9       31.86       58.92     32.66 o 
  13   4   9      411.84      494.60     52.43 o 
  14   4   9        0.64       44.28     39.95 o 
  15   4   9      699.11      636.25     55.23 o 
  16   4   9        6.63        0.00     38.20 o 
  17   4   9      406.31      290.68     50.32 o 
   1   5   9      576.06      556.71     28.50 o 
   2   5   9      477.76      504.78     31.36 o 
   3   5   9      758.46      822.74     40.19 o 
   4   5   9       32.09       73.59     27.58 o 
   5   5   9      891.90      895.49     43.73 o 
   6   5   9      294.39      298.84     34.15 o 
   7   5   9      679.40      673.09     41.42 o 
   8   5   9      539.76      539.62     44.54 o 
   9   5   9       83.17       54.17     30.51 o 
  10   5   9       56.80       46.13     30.81 o 
  11   5   9     1412.59     1400.04     58.18 o 
  12   5   9       39.49       26.04     33.80 o 
  13   5   9      626.20      569.45     48.58 o 
  14   5   9       14.23       10.74     34.77 o 
  15   5   9       43.97      130.27     39.36 o 
  16   5   9      118.12       58.74     49.67 o 
   0   6   9     3051.86     3001.21     98.46 o 
   1   6   9      943.45      968.61     40.86 o 
   2   6   9      276.20      284.94     33.07 o 
   3   6   9     1073.45     1023.38     45.00 o 
   4   6   9       83.30      105.34     29.98 o 
   5   6   9     1910.64     1883.14     59.52 o 
   6   6   9       96.82       49.01     30.19 o 
   7   6   9     2431.13     2359.26     66.44 o 
   8   6   9     1105.20     1137.76     51.97 o 
   9   6   9       56.36       34.70     32.58 o 
  10   6   9      476.56      510.10     42.78 o 
  11   6   9       21.19        0.00     31.12 o 
  12   6   9      692.11      707.27     49.03 o 
  13   6   9      205.78      258.75     40.54 o 
  14   6   9       66.11       28.68     38.68 o 
  15   6   9      336.45      415.73     52.51 o 
   1   7   9     1380.97     1414.76     61.19 o 
   2   7   9      180.48      169.07     36.16 o 
   3   7   9     1309.42     1340.39     52.14 o 
   4   7   9     3142.83     3128.23     71.53 o 
   5   7   9     1677.37     1660.49     58.50 o 
   6   7   9      927.01      956.72     48.51 o 
   7   7   9     3295.74     3329.92     76.07 o 
   8   7   9        4.32       33.01     37.12 o 
   9   7   9     2563.71     2808.45     83.35 o 
  10   7   9        6.82       21.54     32.98 o 
  11   7   9     7791.11     7581.11    121.29 o 
  12   7   9     1340.69     1283.09     60.98 o 
  13   7   9     1648.57     1592.33     72.82 o 
  14   7   9      716.41      838.02     62.70 o 
   0   8   9     1372.44     1439.88     99.69 o 
   1   8   9      657.23      678.02     49.09 o 
   2   8   9      159.02      172.47     45.10 o 
   3   8   9     4610.49     4650.49    126.91 o 
   4   8   9      118.58       89.14     34.13 o 
   5   8   9     2938.36     2918.30     80.08 o 
   6   8   9      172.36      236.02     35.90 o 
   7   8   9     5835.89     5594.98    100.24 o 
   8   8   9     1737.68     1712.22     75.19 o 
   9   8   9      859.52      832.82     51.80 o 
  10   8   9      579.94      589.50     47.80 o 
  11   8   9       28.51        0.00     36.51 o 
  12   8   9       51.35       17.62     39.93 o 
  13   8   9      158.34      157.34     44.54 o 
   1   9   9     4356.11     4271.18    145.39 o 
   2   9   9        4.52        0.00     32.79 o 
   3   9   9     3471.82     3363.40     97.54 o 
   4   9   9      499.57      435.67     48.16 o 
   5   9   9     1004.13      924.06     55.39 o 
   6   9   9       85.05       74.79     36.90 o 
   7   9   9       78.45       59.12     33.90 o 
   8   9   9        1.19        0.00     33.47 o 
   9   9   9      142.47       64.17     40.18 o 
  10   9   9      402.88      348.97     53.18 o 
  11   9   9      563.75      509.76     58.63 o 
  12   9   9       41.70        6.40     41.20 o 
   0  10   9      553.47      502.04     80.36 o 
   1  10   9       66.54       53.66     40.71 o 
   2  10   9       15.23       15.79     43.80 o 
   3  10   9      284.07      324.91     47.86 o 
   4  10   9       30.65       38.79     39.32 o 
   5  10   9      231.17      155.60     47.28 o 
   6  10   9        1.52        0.00     38.09 o 
   7  10   9       50.20        4.11     41.54 o 
   8  10   9      116.01       91.20     44.98 o 
   9  10   9        4.49       28.07     44.97 o 
  10  10   9      213.10      189.00     45.58 o 
   1  11   9       19.53        3.38     42.08 o 
   2  11   9      121.30       67.27     54.43 o 
   3  11   9      200.51      153.66     47.85 o 
   4  11   9     1139.14     1233.87     71.55 o 
   5  11   9       65.16       32.93     46.31 o 
   6  11   9      597.50      546.83     62.77 o 
   7  11   9      196.36      148.04     57.57 o 
   0  12   9      987.52     1170.74    110.44 o 
   1  12   9       13.16        0.00     47.93 o 
   2  12   9      461.78      454.91     99.00 o 
   3  12   9      603.65      790.40    108.52 o 
   0   0  10    28476.69    26144.70    500.03 o 
   1   0  10     3660.04     3897.82    126.44 o 
   2   0  10    15489.45    14526.92    172.13 o 
   3   0  10     1149.68     1171.25     45.00 o 
   4   0  10     8106.46     7921.46    123.33 o 
   5   0  10      380.33      434.28     32.85 o 
   6   0  10     1215.92     1229.66     47.01 o 
   7   0  10       16.70        0.00     30.09 o 
   8   0  10     3309.01     3227.57    132.69 o 
   9   0  10       22.89       10.35     39.14 o 
  10   0  10     4957.28     4834.41    349.74 o 
  11   0  10     1146.18     1168.58     74.92 o 
  12   0  10     4325.02     4428.43    153.95 o 
  13   0  10      919.78      992.25     91.93 o 
  14   0  10      432.32      419.74     72.88 o 
  15   0  10     1062.75     1042.57     99.77 o 
  16   0  10      142.38      163.28     90.69 o 
  17   0  10      464.28      449.42     84.15 o 
   1   1  10      300.88      329.77     26.29 o 
   2   1  10     2793.82     2679.54     45.14 o 
   3   1  10     1159.66     1281.92     33.06 o 
   4   1  10     6903.76     6488.39     69.85 o 
   5   1  10       66.54       65.05     18.75 o 
   6   1  10     6617.19     6515.81     82.70 o 
   7   1  10     1546.36     1571.38     45.08 o 
   8   1  10     4049.69     3937.50     70.84 o 
   9   1  10      570.90      533.32     34.18 o 
  10   1  10      424.87      380.55     47.40 o 
  11   1  10      839.94      857.36     59.22 o 
  12   1  10      419.26      375.00     40.53 o 
  13   1  10      123.29       83.29     40.16 o 
  14   1  10     3839.22     3727.91    105.82 o 
  15   1  10      410.98      470.59     77.44 o 
  16   1  10     1777.71     1887.04     91.04 o 
  17   1  10      122.98       99.21     48.99 o 
   0   2  10      918.49      977.04     55.75 o 
   1   2  10      360.74      442.58     24.04 o 
   2   2  10       14.62       31.20     15.34 o 
   3   2  10      105.16       85.17     17.10 o 
   4   2  10     2659.85     2875.90     60.61 o 
   5   2  10      227.18      216.29     24.96 o 
   6   2  10     5990.03     6007.44    102.60 o 
   7   2  10      163.89      154.99     34.81 o 
   8   2  10     3491.82     3400.15     68.54 o 
   9   2  10      210.69      184.16     33.62 o 
  10   2  10     1038.10     1012.92     53.16 o 
  11   2  10      144.96       70.15     35.40 o 
  12   2  10     1999.05     1951.69     93.74 o 
  13   2  10        1.52        0.00     33.88 o 
  14   2  10      218.73      238.65     42.98 o 
  15   2  10        2.03        6.23     37.44 o 
  16   2  10      307.10      351.50     83.03 o 
  17   2  10        2.44        0.00     44.35 o 
   1   3  10      649.68      671.17     26.77 o 
   2   3  10        2.73        0.00     12.83 o 
   3   3  10     1660.45     1791.20     50.60 o 
   4   3  10      522.04      504.31     29.44 o 
   5   3  10      288.20      289.60     30.50 o 
   6   3  10     2948.38     2931.78     63.70 o 
   7   3  10      349.11      384.19     33.29 o 
   8   3  10      624.13      739.17     45.17 o 
   9   3  10      916.19      926.73     48.72 o 
  10   3  10      452.05      448.76     40.61 o 
  11   3  10      486.57      512.64     43.41 o 
  12   3  10        8.14        0.00     32.01 o 
  13   3  10        0.97        0.00     35.20 o 
  14   3  10      723.89      653.80     53.72 o 
  15   3  10       97.75       95.59     40.09 o 
  16   3  10      155.79      149.42     43.29 o 
  17   3  10        0.26        0.00     48.34 o 
   0   4  10    18973.30    18277.05    210.33 o 
   1   4  10      514.50      559.03     27.96 o 
   2   4  10     8788.64     8666.98     92.36 o 
   3   4  10      603.40      611.50     37.80 o 
   4   4  10     3784.08     3732.47     69.48 o 
   5   4  10      145.19      131.97     29.01 o 
   6   4  10        2.44        0.00     25.90 o 
   7   4  10      982.34      967.32     45.37 o 
   8   4  10      810.87      759.67     43.73 o 
   9   4  10        0.65        0.00     27.99 o 
  10   4  10     2857.69     2903.37     71.43 o 
  11   4  10     1119.32     1066.23     54.68 o 
  12   4  10      814.03      725.63     49.24 o 
  13   4  10       34.34        9.37     35.39 o 
  14   4  10      288.25      267.99     55.08 o 
  15   4  10      144.76       88.08     41.16 o 
  16   4  10      206.34      155.76     47.33 o 
   1   5  10        8.84       10.99     23.02 o 
   2   5  10     6493.53     6590.12     99.09 o 
   3   5  10     1495.18     1584.02     52.06 o 
   4   5  10    10349.43    10252.88    125.08 o 
   5   5  10        0.08       17.28     27.36 o 
   6   5  10     8063.56     7898.64    110.18 o 
   7   5  10     2218.15     2057.36     62.85 o 
   8   5  10     2948.95     3088.70     73.32 o 
   9   5  10      999.72     1031.56     57.18 o 
  10   5  10       15.43       22.21     30.41 o 
  11   5  10      419.17      448.39     40.68 o 
  12   5  10      540.92      630.85     48.95 o 
  13   5  10      163.87      147.98     41.96 o 
  14   5  10     1051.12     1176.85     66.61 o 
  15   5  10        2.20        4.63     44.72 o 
  16   5  10      757.27      831.23     75.83 o 
   0   6  10     1993.54     2095.14     90.71 o 
   1   6  10      351.96      328.92     34.79 o 
   2   6  10     3330.44     3402.42     69.73 o 
   3   6  10     1000.24      999.88     45.66 o 
   4   6  10        1.60        0.00     27.29 o 
   5   6  10       22.03        0.00     27.28 o 
   6   6  10     3594.27     3641.05     99.93 o 
   7   6  10      365.77      383.32     39.73 o 
   8   6  10     3045.44     3029.71     73.04 o 
   9   6  10        0.40        0.33     30.80 o 
  10   6  10     4435.59     4610.22    105.60 o 
  11   6  10        4.20        0.00     32.29 o 
  12   6  10      842.25      955.24     55.06 o 
  13   6  10      318.30      293.75     44.83 o 
  14   6  10      418.27      475.64     66.27 o 
  15   6  10      184.98      245.06     45.54 o 
   1   7  10        6.55        0.00     31.50 o 
   2   7  10      567.41      612.92     48.02 o 
   3   7  10     1656.32     1590.44     56.22 o 
   4   7  10      527.93      576.26     41.65 o 
   5   7  10       12.62       21.90     29.50 o 
   6   7  10      926.49      970.60     49.72 o 
   7   7  10      142.18      165.06     33.78 o 
   8   7  10       18.52       58.01     33.26 o 
   9   7  10        2.59       36.00     32.83 o 
  10   7  10       45.04       53.46     33.73 o 
  11   7  10       18.07       11.27     33.49 o 
  12   7  10       42.63       34.07     35.66 o 
  13   7  10      128.75       58.70     39.83 o 
  14   7  10       21.49        0.00     42.27 o 
   0   8  10       76.68      163.56     65.34 o 
   1   8  10       16.00       18.47     39.25 o 
   2   8  10      202.20      222.31     40.37 o 
   3   8  10     1261.62     1173.87     81.32 o 
   4   8  10      453.71      454.04     48.12 o 
   5   8  10       85.85       64.49     34.71 o 
   6   8  10     1680.02     1616.24     62.41 o 
   7   8  10      106.13       89.15     34.86 o 
   8   8  10     2211.82     2235.36     74.59 o 
   9   8  10      715.41      728.31     50.03 o 
  10   8  10     1118.38     1173.24     63.06 o 
  11   8  10       89.70       25.26     35.55 o 
  12   8  10     1462.87     1433.30     72.57 o 
  13   8  10       26.81       27.39     42.50 o 
   1   9  10      467.01      471.87     52.44 o 
   2   9  10     1413.11     1320.86     73.69 o 
   3   9  10      247.16      141.06     56.15 o 
   4   9  10     3247.64     3181.16     95.21 o 
   5   9  10       58.49       62.38     39.63 o 
   6   9  10     1362.77     1520.88     91.77 o 
   7   9  10      154.14      273.28     44.57 o 
   8   9  10      675.27      632.59     48.73 o 
   9   9  10      471.87      493.75     47.10 o 
  10   9  10      140.04      123.79     42.71 o 
  11   9  10       50.01       44.79     41.29 o 
   0  10  10     3174.97     3256.25    153.25 o 
   1  10  10      263.69      318.99     51.79 o 
   2  10  10     2335.32     2479.93    100.11 o 
   3  10  10       49.74       97.63     45.07 o 
   4  10  10       86.87       29.45     42.53 o 
   5  10  10      350.54      393.33     51.37 o 
   6  10  10      382.07      339.16     49.54 o 
   7  10  10        6.59        0.00     39.47 o 
   8  10  10     1403.36     1394.84     86.64 o 
   9  10  10        3.27        0.00     43.76 o 
   1  11  10       21.83       35.60     44.11 o 
   2  11  10      225.80      244.05     59.66 o 
   3  11  10        1.90       26.51     44.53 o 
   4  11  10      927.62     1092.44     77.97 o 
   5  11  10       85.06       28.73     50.31 o 
   6  11  10      707.70      898.62     73.92 o 
   1   1  11     1021.77      960.58     53.89 o 
   2   1  11      883.05      813.05     31.18 o 
   3   1  11       19.46       34.59     18.36 o 
   4   1  11     3373.86     3286.27     52.84 o 
   5   1  11      102.14      130.20     24.72 o 
   6   1  11     4168.25     4242.57     68.05 o 
   7   1  11      384.43      358.60     31.47 o 
   8   1  11     1813.10     1797.51     59.59 o 
   9   1  11      732.29      719.03     62.74 o 
  10   1  11      338.04      327.43     46.46 o 
  11   1  11     3559.85     3548.06     99.28 o 
  12   1  11     3279.67     3291.06     95.94 o 
  13   1  11     1650.13     1677.53     80.62 o 
  14   1  11      786.67      806.27     69.68 o 
  15   1  11      149.81      143.23     48.25 o 
  16   1  11      627.95      695.94     65.46 o 
  17   1  11      102.76       86.82     49.93 o 
   0   2  11    30454.18    28976.64    336.85 o 
   1   2  11      312.85      393.69     25.96 o 
   2   2  11    16259.29    15447.92    142.62 o 
   3   2  11     5308.81     5100.75     71.19 o 
   4   2  11    10955.65    10713.89    145.99 o 
   5   2  11     3254.62     3263.19     60.26 o 
   6   2  11       34.15       39.04     23.49 o 
   7   2  11     4038.48     3852.45     76.98 o 
   8   2  11     2739.82     2784.47     70.11 o 
   9   2  11     2629.84     2626.66     71.19 o 
  10   2  11     2509.84     2697.83     88.03 o 
  11   2  11       23.27        0.00     32.96 o 
  12   2  11     2371.97     2584.18     85.42 o 
  13   2  11      392.59      347.00     49.94 o 
  14   2  11      126.27      111.94     43.73 o 
  15   2  11     1259.30     1366.96     80.25 o 
  16   2  11      867.71      822.45     75.84 o 
   1   3  11     6643.89     6556.39     90.75 o 
   2   3  11     4950.93     4776.60     73.18 o 
   3   3  11     5367.25     5381.58     76.78 o 
   4   3  11    15739.56    15236.25    149.05 o 
   5   3  11     2622.42     2532.26     64.68 o 
   6   3  11     9074.02     8699.49    132.10 o 
   7   3  11     2507.38     2442.47     95.07 o 
   8   3  11     2172.80     2165.04     65.41 o 
   9   3  11     1195.51     1185.18     54.45 o 
  10   3  11      332.90      363.05     38.81 o 
  11   3  11     2700.56     2622.83     83.39 o 
  12   3  11     1319.32     1304.98     66.78 o 
  13   3  11      101.34       66.67     38.45 o 
  14   3  11     1930.41     2076.03     91.64 o 
  15   3  11      273.61      260.87     46.61 o 
  16   3  11     1462.27     1557.96    102.66 o 
   0   4  11     6416.66     6304.71    104.85 o 
   1   4  11     1920.99     2014.28     51.03 o 
   2   4  11       95.97       92.22     31.79 o 
   3   4  11     2810.24     2639.59     65.02 o 
   4   4  11      510.89      527.38     36.32 o 
   5   4  11     3182.57     3081.94     66.27 o 
   6   4  11     1925.63     1937.65     59.60 o 
   7   4  11     3348.29     3421.13     95.18 o 
   8   4  11     5697.95     5479.72     99.75 o 
   9   4  11       30.84       23.35     32.70 o 
  10   4  11     4004.01     3883.69     86.04 o 
  11   4  11       35.26       27.33     33.34 o 
  12   4  11     1529.70     1481.67     71.69 o 
  13   4  11        0.25        0.00     38.36 o 
  14   4  11      438.20      426.84     51.25 o 
  15   4  11      106.23       16.31     42.06 o 
  16   4  11       49.93       40.99     52.21 o 
   1   5  11     3634.16     3497.68     79.82 o 
   2   5  11        0.07       62.48     27.77 o 
   3   5  11      471.52      439.99     32.87 o 
   4   5  11      143.38      190.87     31.71 o 
   5   5  11      106.31       92.94     30.13 o 
   6   5  11      194.51       98.71     45.74 o 
   7   5  11       44.20       39.53     29.81 o 
   8   5  11        0.15       16.84     29.49 o 
   9   5  11      330.49      334.01     38.14 o 
  10   5  11       13.50       29.43     31.01 o 
  11   5  11       20.67       63.75     34.42 o 
  12   5  11      143.06       98.83     38.44 o 
  13   5  11        0.22        0.00     33.87 o 
  14   5  11       39.31        7.18     43.16 o 
  15   5  11       33.05        0.00     45.17 o 
   0   6  11      347.56      372.96     64.58 o 
   1   6  11       30.33       24.97     32.19 o 
   2   6  11     1548.94     1533.80     57.96 o 
   3   6  11      333.30      359.85     38.63 o 
   4   6  11      354.69      348.30     35.45 o 
   5   6  11      285.36      239.26     34.77 o 
   6   6  11      727.72      706.93     43.87 o 
   7   6  11      250.36      284.88     37.14 o 
   8   6  11     2783.65     2834.00     80.48 o 
   9   6  11      156.50      179.22     35.03 o 
  10   6  11     2517.18     2496.43     77.00 o 
  11   6  11       26.02        0.00     31.89 o 
  12   6  11     1219.31     1330.93     66.57 o 
  13   6  11       16.12        0.00     37.55 o 
  14   6  11      391.19      364.62     56.20 o 
   1   7  11     6458.84     6409.72    129.85 o 
   2   7  11     2206.93     2306.77     85.92 o 
   3   7  11      828.49      895.90     59.43 o 
   4   7  11     6095.70     5924.31     97.76 o 
   5   7  11      101.11      127.84     32.64 o 
   6   7  11     5285.22     5341.97     96.17 o 
   7   7  11      168.14      152.72     34.71 o 
   8   7  11     1275.92     1182.72     56.64 o 
   9   7  11       35.07       46.19     33.63 o 
  10   7  11      103.34      122.08     37.68 o 
  11   7  11      623.61      616.62     49.46 o 
  12   7  11      406.27      397.19     46.07 o 
  13   7  11       74.94       79.57     41.05 o 
   0   8  11     3364.98     3185.56    177.90 o 
   1   8  11      590.15      440.44     55.29 o 
   2   8  11     1759.04     1719.12     79.62 o 
   3   8  11     2405.94     2264.98    100.24 o 
   4   8  11        4.63       36.95     36.63 o 
   5   8  11     1806.64     1786.04     75.59 o 
   6   8  11     1240.06     1178.85     56.70 o 
   7   8  11     1324.34     1269.77     59.30 o 
   8   8  11     3439.57     3576.22     86.33 o 
   9   8  11       32.31        1.53     34.50 o 
  10   8  11     2877.23     3107.47     88.32 o 
  11   8  11        1.74       20.31     36.23 o 
  12   8  11     1331.66     1348.85     71.27 o 
   1   9  11      541.02      560.18     56.94 o 
   2   9  11      924.74     1020.07     73.56 o 
   3   9  11      604.22      576.20     56.83 o 
   4   9  11      454.85      433.74     61.03 o 
   5   9  11       12.88        0.00     38.00 o 
   6   9  11      811.99      833.89     61.66 o 
   7   9  11      487.00      484.02     52.59 o 
   8   9  11      109.56       83.11     42.07 o 
   9   9  11     1297.61     1172.79     61.68 o 
  10   9  11       61.34       56.10     41.91 o 
   0  10  11        3.99       32.55     60.93 o 
   1  10  11       15.90       71.34     42.85 o 
   2  10  11      183.47      288.82     53.25 o 
   3  10  11       10.36       77.83     46.46 o 
   4  10  11      285.75      271.20     57.34 o 
   5  10  11      331.47      302.73     49.12 o 
   6  10  11       92.62      137.49     58.66 o 
   7  10  11      132.58      145.49     46.89 o 
   8  10  11      292.44      221.95     54.75 o 
   1  11  11       13.08       15.69     44.70 o 
   2  11  11      350.92      379.60     58.15 o 
   3  11  11      150.87      172.18     51.56 o 
   4  11  11     1222.66     1045.73     76.12 o 
   5  11  11        1.07       43.38     55.68 o 
   0   0  12     2685.32     2329.62    125.06 o 
   1   0  12      473.39      561.94     63.87 o 
   2   0  12    12539.12    12993.76    166.68 o 
   3   0  12       17.91       37.18     28.44 o 
   4   0  12      217.34      257.46     37.19 o 
   5   0  12     3115.88     3425.31     98.11 o 
   6   0  12      394.03      445.19     51.99 o 
   7   0  12      190.62      207.90     48.13 o 
   8   0  12     2667.26     2805.87    103.32 o 
   9   0  12      160.84      174.79     47.99 o 
  10   0  12     5160.60     4954.89    161.87 o 
  11   0  12        0.57        0.00     95.39 o 
  12   0  12      561.87      572.58     79.17 o 
  13   0  12      209.07      319.30     71.13 o 
  14   0  12       55.96       22.28     62.96 o 
  15   0  12      787.01      757.35     98.17 o 
  16   0  12        7.53        0.00     79.83 o 
   1   1  12     4255.78     4218.21     61.61 o 
   2   1  12     2146.57     2317.72     56.09 o 
   3   1  12     4269.21     4408.57     60.88 o 
   4   1  12     2695.59     2544.19     58.55 o 
   5   1  12      705.44      678.00     35.22 o 
   6   1  12     4055.69     4156.08     97.76 o 
   7   1  12      855.01      908.93     46.99 o 
   8   1  12      159.18      177.22     35.70 o 
   9   1  12     1073.83     1123.85     67.98 o 
  10   1  12       71.80       31.95     32.68 o 
  11   1  12      310.81      326.53     43.30 o 
  12   1  12      605.90      620.01     67.17 o 
  13   1  12      561.48      592.23     58.80 o 
  14   1  12     1410.51     1325.12     78.18 o 
  15   1  12       72.23       76.20     46.62 o 
  16   1  12      550.58      617.57     65.41 o 
   0   2  12      161.57       93.86     29.65 o 
   1   2  12     1940.78     2040.34     48.39 o 
   2   2  12       96.14       90.14     18.18 o 
   3   2  12       19.24       11.23     17.89 o 
   4   2  12      240.52      188.06     26.49 o 
   5   2  12      153.64      136.20     26.58 o 
   6   2  12       84.30      114.51     28.92 o 
   7   2  12      165.51      190.92     33.22 o 
   8   2  12      400.05      404.42     41.80 o 
   9   2  12      304.66      296.52     41.39 o 
  10   2  12        8.77        0.00     36.38 o 
  11   2  12      977.19      975.65     58.93 o 
  12   2  12      484.95      463.66     49.04 o 
  13   2  12       21.49        0.00     40.61 o 
  14   2  12       24.40        0.00     40.05 o 
  15   2  12       24.53      111.89     46.86 o 
  16   2  12       16.42       53.60     47.89 o 
   1   3  12     3350.64     3318.04     58.52 o 
   2   3  12      162.01      158.53     24.94 o 
   3   3  12      371.81      302.42     28.99 o 
   4   3  12     1937.91     1863.14     60.21 o 
   5   3  12      226.67      275.59     32.47 o 
   6   3  12      403.28      412.35     38.71 o 
   7   3  12        0.78        0.00     26.74 o 
   8   3  12      203.35      239.70     35.69 o 
   9   3  12      154.03      115.45     37.61 o 
  10   3  12      508.85      464.37     47.00 o 
  11   3  12      536.49      602.74     50.96 o 
  12   3  12       10.49        0.00     35.59 o 
  13   3  12      546.08      465.74     52.20 o 
  14   3  12      594.75      582.52     61.26 o 
  15   3  12       24.01       38.07     41.35 o 
  16   3  12      316.43      486.21     90.82 o 
   0   4  12     8942.92     8804.76    148.12 o 
   1   4  12       71.02       84.96     27.63 o 
   2   4  12     2724.77     2971.06     78.20 o 
   3   4  12     1356.89     1406.54     54.54 o 
   4   4  12      451.11      436.25     35.77 o 
   5   4  12       71.44       75.46     29.06 o 
   6   4  12     1791.59     1840.19     60.60 o 
   7   4  12      698.60      576.86     39.96 o 
   8   4  12      419.99      442.07     38.86 o 
   9   4  12        1.86        0.00     31.12 o 
  10   4  12     2950.14     2940.12     87.26 o 
  11   4  12        4.87        0.00     27.20 o 
  12   4  12      899.79      928.30     60.88 o 
  13   4  12      194.70      175.55     47.16 o 
  14   4  12       59.42       50.44     41.97 o 
  15   4  12      125.35       48.12     47.72 o 
   1   5  12     1316.40     1462.10     55.83 o 
   2   5  12     2515.77     2527.96     69.26 o 
   3   5  12     1452.78     1556.83     58.32 o 
   4   5  12     3138.29     3140.90     70.38 o 
   5   5  12     1278.01     1297.82     52.65 o 
   6   5  12     3782.37     3865.80     88.76 o 
   7   5  12      781.65      828.88     46.81 o 
   8   5  12     1127.80     1158.05     53.21 o 
   9   5  12     1545.37     1611.35     61.80 o 
  10   5  12        0.79       55.94     34.31 o 
  11   5  12     1074.67     1072.84     59.02 o 
  12   5  12      579.58      698.23     52.76 o 
  13   5  12      852.88      926.92     65.26 o 
  14   5  12     1078.46     1182.72     77.12 o 
   0   6  12     2076.34     2096.95    117.21 o 
   1   6  12        1.39       24.77     36.27 o 
   2   6  12       41.06        0.00     32.88 o 
   3   6  12     1126.52     1049.92     51.90 o 
   4   6  12     1034.23     1017.71     48.56 o 
   5   6  12       88.53       64.99     34.17 o 
   6   6  12      545.44      571.52     42.50 o 
   7   6  12     1058.98     1056.21     52.33 o 
   8   6  12     1437.09     1405.51     59.37 o 
   9   6  12       10.62       22.68     32.15 o 
  10   6  12      959.41     1066.06     55.93 o 
  11   6  12        0.15        3.20     34.67 o 
  12   6  12      451.44      435.14     49.44 o 
  13   6  12        0.02        0.00     37.11 o 
  14   6  12       12.52       42.85     47.40 o 
   1   7  12      416.17      470.25     51.54 o 
   2   7  12      129.42       89.23     42.82 o 
   3   7  12        3.72       49.93     34.89 o 
   4   7  12       16.43       43.88     35.39 o 
   5   7  12        7.10       60.03     32.73 o 
   6   7  12      108.50       75.66     33.77 o 
   7   7  12        0.35        0.00     29.28 o 
   8   7  12        3.94       12.80     33.59 o 
   9   7  12       41.53       24.43     37.52 o 
  10   7  12       46.35       96.33     36.98 o 
  11   7  12       77.57       21.75     36.73 o 
  12   7  12       67.62       65.97     40.63 o 
   0   8  12      132.30      207.07    103.08 o 
   1   8  12      266.40      253.36     46.18 o 
   2   8  12     1248.50     1198.42    104.62 o 
   3   8  12        5.13        0.50     39.98 o 
   4   8  12      144.38      162.92     42.57 o 
   5   8  12      169.26       96.03     40.42 o 
   6   8  12       46.64       88.19     40.13 o 
   7   8  12      363.36      315.12     52.53 o 
   8   8  12      720.82      792.47     52.47 o 
   9   8  12        0.03        3.36     36.83 o 
  10   8  12      704.74      701.24     53.56 o 
  11   8  12       43.63       31.66     39.46 o 
   1   9  12      148.23       96.14     44.35 o 
   2   9  12      944.81     1004.15     85.50 o 
   3   9  12        5.98        0.00     40.65 o 
   4   9  12     1142.04     1190.32     77.48 o 
   5   9  12        4.97        0.00     39.08 o 
   6   9  12     2451.54     2336.94    100.73 o 
   7   9  12       11.24        2.56     40.29 o 
   8   9  12      814.68      883.62     64.94 o 
   9   9  12      463.07      476.63     62.80 o 
   0  10  12     1292.23     1129.77    114.17 o 
   1  10  12      399.10      387.36     56.06 o 
   2  10  12     1481.79     1475.35     84.21 o 
   3  10  12       35.42       37.44     43.97 o 
   4  10  12       18.06        0.00     47.46 o 
   5  10  12       54.44       89.21     47.94 o 
   6  10  12       18.25       17.74     43.00 o 
   7  10  12      125.27      112.02     47.32 o 
   1  11  12     1415.55     1173.99     79.58 o 
   2  11  12       96.85      227.85     74.32 o 
   3  11  12      990.01      981.39    177.64 o 
   1   1  13      556.50      522.52     28.67 o 
   2   1  13     1576.23     1576.52     49.67 o 
   3   1  13     1576.12     1648.92     49.30 o 
   4   1  13     6830.39     6818.82     95.62 o 
   5   1  13      588.38      576.01     36.88 o 
   6   1  13     2714.53     2790.98     71.55 o 
   7   1  13      436.66      430.90     42.91 o 
   8   1  13     1467.39     1415.06     91.74 o 
   9   1  13      191.32       66.50     42.76 o 
  10   1  13      400.04      410.69     74.62 o 
  11   1  13     1109.06      937.86     66.09 o 
  12   1  13      743.45      836.27     64.78 o 
  13   1  13      724.19      681.13     66.23 o 
  14   1  13      107.18      115.87     48.98 o 
  15   1  13       81.82       57.92     47.05 o 
   0   2  13    17750.02    17544.95    341.97 o 
   1   2  13       18.14       11.02     22.21 o 
   2   2  13     2777.70     2734.36     80.88 o 
   3   2  13       23.26       38.15     23.46 o 
   4   2  13      310.60      357.96     31.04 o 
   5   2  13      295.15      322.06     33.69 o 
   6   2  13     2999.37     3129.50     76.70 o 
   7   2  13      902.71      902.52     49.17 o 
   8   2  13    10971.80    11003.71    211.85 o 
   9   2  13      365.03      383.50     44.26 o 
  10   2  13     3618.86     3890.33    102.37 o 
  11   2  13      243.72      278.85     44.59 o 
  12   2  13     3283.19     3632.45     98.40 o 
  13   2  13      414.16      412.68     59.99 o 
  14   2  13      917.32      897.75     70.53 o 
  15   2  13        5.84        0.00     44.71 o 
   1   3  13        6.23        0.00     22.89 o 
   2   3  13     4225.89     4158.74    105.38 o 
   3   3  13     1464.55     1450.92     55.58 o 
   4   3  13    11957.69    11812.02    148.91 o 
   5   3  13     1071.62     1097.80     51.84 o 
   6   3  13     3454.21     3462.45     84.49 o 
   7   3  13       53.28       43.59     31.42 o 
   8   3  13     3641.80     3898.23     84.73 o 
   9   3  13        5.72       21.53     35.00 o 
  10   3  13       65.07       67.93     37.33 o 
  11   3  13       47.90       25.71     37.05 o 
  12   3  13      361.95      350.00     50.72 o 
  13   3  13       84.46      142.98     43.13 o 
  14   3  13     1393.45     1394.34     75.04 o 
  15   3  13       99.07      178.63     51.50 o 
   0   4  13     3153.53     3336.64    103.98 o 
   1   4  13      485.20      474.82     43.72 o 
   2   4  13     5731.67     5602.78    113.29 o 
   3   4  13      555.61      500.88     44.86 o 
   4   4  13     2128.52     2180.86     63.35 o 
   5   4  13       40.35       18.06     29.53 o 
   6   4  13      284.47      360.14     36.36 o 
   7   4  13       75.06       64.72     29.68 o 
   8   4  13      127.54      149.02     34.95 o 
   9   4  13        2.04        0.00     30.98 o 
  10   4  13     1238.24     1193.37     65.20 o 
  11   4  13        6.10        1.13     38.78 o 
  12   4  13      416.07      356.09     49.27 o 
  13   4  13       52.73       98.01     45.93 o 
  14   4  13        5.69        0.00     45.00 o 
   1   5  13     3269.15     3176.96     90.93 o 
   2   5  13      580.32      635.36     43.44 o 
   3   5  13      425.61      379.34     38.46 o 
   4   5  13     1200.71     1115.07     49.95 o 
   5   5  13        5.33       35.82     28.95 o 
   6   5  13      243.65      193.57     33.52 o 
   7   5  13     1009.83     1020.37     51.21 o 
   8   5  13       45.38       28.80     31.07 o 
   9   5  13       60.38       56.74     34.63 o 
  10   5  13        4.31        0.00     32.81 o 
  11   5  13       23.60        0.00     33.78 o 
  12   5  13       48.68       39.83     40.98 o 
  13   5  13        0.04        0.00     40.39 o 
  14   5  13        0.47        0.00     44.70 o 
   0   6  13    11623.22    11237.19    255.44 o 
   1   6  13      226.20      216.74     43.27 o 
   2   6  13     1559.64     1651.23     83.70 o 
   3   6  13       57.11       30.70     34.10 o 
   4   6  13     1053.31     1063.49     53.50 o 
   5   6  13      359.16      425.14     39.44 o 
   6   6  13       25.60       24.46     30.73 o 
   7   6  13       31.84       15.05     31.53 o 
   8   6  13     1653.84     1644.57     70.41 o 
   9   6  13       21.33        0.00     33.24 o 
  10   6  13      316.10      432.86     46.37 o 
  11   6  13       21.11        0.00     35.87 o 
  12   6  13      756.57      814.42     67.19 o 
  13   6  13       69.13       87.24     46.04 o 
   1   7  13      794.68      783.49     67.05 o 
   2   7  13      151.21      183.68     44.86 o 
   3   7  13       22.26       94.37     42.37 o 
   4   7  13     6635.67     6464.98    136.28 o 
   5   7  13       33.26        0.00     35.78 o 
   6   7  13     4223.56     4369.74    102.55 o 
   7   7  13      863.06      801.49     50.90 o 
   8   7  13     3336.17     3565.78     87.26 o 
   9   7  13      762.90      749.27     51.64 o 
  10   7  13       53.81       51.08     36.86 o 
  11   7  13       75.85       25.94     39.18 o 
  12   7  13      466.65      518.91     53.97 o 
   0   8  13     5045.34     5163.61    176.70 o 
   1   8  13       57.83        0.00     41.19 o 
   2   8  13     3566.94     3491.22    105.71 o 
   3   8  13       66.75       17.74     42.72 o 
   4   8  13     1767.98     1766.69     86.13 o 
   5   8  13        1.79        0.00     38.58 o 
   6   8  13       79.98      134.16     43.27 o 
   7   8  13       61.85       25.15     39.23 o 
   8   8  13      693.52      792.27     62.02 o 
   9   8  13        0.22        1.86     36.56 o 
  10   8  13     1675.47     1751.20     72.75 o 
   1   9  13      166.01       81.87     54.05 o 
   2   9  13      550.28      493.29     64.12 o 
   3   9  13       16.03        0.00     40.50 o 
   4   9  13      930.56      956.88     77.10 o 
   5   9  13        0.75        0.00     44.53 o 
   6   9  13      451.80      530.79     57.44 o 
   7   9  13      330.56      289.20     57.57 o 
   8   9  13      330.16      505.69     57.26 o 
   0  10  13       41.40        0.00     79.62 o 
   1  10  13        6.59        0.00     42.56 o 
   2  10  13       13.77        3.65     44.68 o 
   3  10  13       11.92        0.00     40.54 o 
   4  10  13      227.56      245.32     60.13 o 
   5  10  13      140.17       84.16     49.51 o 
   0   0  14       75.51      129.71     45.46 o 
   1   0  14      647.82      681.46     82.52 o 
   2   0  14       13.30       27.28     30.77 o 
   3   0  14       39.67       52.52     40.70 o 
   4   0  14      920.50      883.72     93.38 o 
   5   0  14     2339.15     2483.76    117.87 o 
   6   0  14     2374.64     2425.37     98.83 o 
   7   0  14     3653.48     3726.15    116.44 o 
   8   0  14     4388.75     4646.93    160.58 o 
   9   0  14        0.54        0.00     51.41 o 
  10   0  14     1903.63     1921.61    193.30 o 
  11   0  14      369.70      352.55     75.68 o 
  12   0  14      103.89      182.51     69.38 o 
  13   0  14      808.41      744.96     93.33 o 
  14   0  14        6.52       17.35     65.72 o 
  15   0  14      534.53      534.45     91.01 o 
   1   1  14     1150.26     1078.58     37.71 o 
   2   1  14      380.55      377.87     32.69 o 
   3   1  14      759.86      694.75     36.84 o 
   4   1  14     1057.19      995.67     47.20 o 
   5   1  14        9.86       12.47     29.23 o 
   6   1  14      386.96      450.42     43.63 o 
   7   1  14      233.74      255.61     40.40 o 
   8   1  14       39.41       60.39     33.27 o 
   9   1  14     1618.84     1667.67     80.97 o 
  10   1  14      209.33      146.61     49.53 o 
  11   1  14      713.30      754.51     62.57 o 
  12   1  14        3.83        3.42     42.71 o 
  13   1  14      354.56      372.59     70.42 o 
  14   1  14      220.49      236.84     52.31 o 
  15   1  14       27.63       72.08     70.33 o 
   0   2  14     1883.55     1811.66     72.90 o 
   1   2  14        0.13       16.02     23.84 o 
   2   2  14     1552.69     1574.13     71.40 o 
   3   2  14     1673.53     1768.87     53.10 o 
   4   2  14      230.35      196.69     31.81 o 
   5   2  14      235.25      209.15     34.45 o 
   6   2  14     2086.58     2030.79     73.70 o 
   7   2  14       87.81       59.73     35.65 o 
   8   2  14      923.94      946.78     62.42 o 
   9   2  14      228.84      257.93     42.78 o 
  10   2  14     1152.28     1157.34     69.35 o 
  11   2  14       79.87       82.42     38.26 o 
  12   2  14       34.20       36.22     43.80 o 
  13   2  14       48.85        0.00     44.82 o 
  14   2  14      204.30      154.38     52.44 o 
   1   3  14        3.70        0.00     26.17 o 
   2   3  14     1866.44     1961.84     62.26 o 
   3   3  14      690.36      593.54     43.90 o 
   4   3  14       92.99       86.22     31.09 o 
   5   3  14        1.11        0.00     27.34 o 
   6   3  14     2230.00     2019.36     73.60 o 
   7   3  14        2.35        0.00     29.47 o 
   8   3  14      291.14      285.89     42.91 o 
   9   3  14       78.08       80.15     38.85 o 
  10   3  14       41.86       52.75     38.14 o 
  11   3  14      304.67      305.59     45.25 o 
  12   3  14       15.85        0.00     37.44 o 
  13   3  14       99.09      164.56     46.33 o 
  14   3  14       91.34      126.41     50.38 o 
   0   4  14      405.28      484.25     68.56 o 
   1   4  14     2441.46     2306.91     75.32 o 
   2   4  14      388.61      430.96     38.57 o 
   3   4  14      521.20      573.16     45.25 o 
   4   4  14     1154.89     1122.48     49.99 o 
   5   4  14      703.95      819.29     45.88 o 
   6   4  14     2781.35     2926.78     72.79 o 
   7   4  14      893.91      907.08     68.90 o 
   8   4  14      366.84      424.33     49.69 o 
   9   4  14       59.54       25.50     35.90 o 
  10   4  14     2490.00     2498.52    119.50 o 
  11   4  14       70.77       53.93     40.44 o 
  12   4  14      403.47      439.26     55.80 o 
  13   4  14      483.19      493.30     60.55 o 
  14   4  14      315.15      191.79     57.35 o 
   1   5  14     2637.86     2620.10     91.61 o 
   2   5  14      290.65      333.08     46.70 o 
   3   5  14     1722.32     1678.18     67.99 o 
   4   5  14      163.58      200.56     35.14 o 
   5   5  14      311.38      284.67     35.85 o 
   6   5  14      272.07      258.08     36.41 o 
   7   5  14        3.69        4.86     30.88 o 
   8   5  14       57.87       56.33     36.67 o 
   9   5  14     1411.36     1545.49     67.44 o 
  10   5  14      211.74      133.56     42.69 o 
  11   5  14      315.93      343.75     48.88 o 
  12   5  14      477.04      457.32     56.76 o 
  13   5  14       49.27        0.00     42.70 o 
   0   6  14      258.26      209.66     62.45 o 
   1   6  14        0.70        0.00     37.02 o 
   2   6  14      177.15      190.50     47.73 o 
   3   6  14      558.03      554.47     54.30 o 
   4   6  14      871.94      851.22     60.84 o 
   5   6  14     2821.27     2919.57     81.97 o 
   6   6  14      119.75       98.09     35.67 o 
   7   6  14      532.61      495.15     44.46 o 
   8   6  14        4.78        0.00     31.95 o 
   9   6  14       16.09        2.03     35.12 o 
  10   6  14      156.94      133.88     40.92 o 
  11   6  14       39.08        0.00     36.35 o 
  12   6  14      181.62      103.08     57.55 o 
   1   7  14      225.54      155.08     53.13 o 
   2   7  14      509.30      464.00     54.76 o 
   3   7  14      114.96       50.27     43.62 o 
   4   7  14      382.70      328.75     51.85 o 
   5   7  14        4.61        0.00     37.54 o 
   6   7  14      686.70      604.76     54.49 o 
   7   7  14        4.46       42.69     36.16 o 
   8   7  14      113.65      107.09     44.69 o 
   9   7  14       33.69       38.37     35.75 o 
  10   7  14      142.96       78.67     40.25 o 
  11   7  14        5.74        0.00     39.72 o 
   0   8  14     2011.10     2072.82    191.92 o 
   1   8  14        0.55        1.10     42.59 o 
   2   8  14     4603.31     4507.14    120.37 o 
   3   8  14       10.06        0.00     41.17 o 
   4   8  14     2629.13     2712.30    105.87 o 
   5   8  14      517.01      516.99     58.54 o 
   6   8  14      875.76      804.06     62.14 o 
   7   8  14      344.12      340.59     54.39 o 
   8   8  14        1.88        0.00     39.58 o 
   9   8  14       48.57       54.64     42.27 o 
   1   9  14      620.08      665.07     69.27 o 
   2   9  14      112.90       53.59     50.36 o 
   3   9  14      273.04      287.05     53.22 o 
   4   9  14      586.28      674.12     65.14 o 
   5   9  14       83.50      169.08     50.84 o 
   6   9  14      980.18     1036.02     75.50 o 
   7   9  14      114.78      227.89     67.10 o 
   0  10  14      860.94      918.70    104.29 o 
   1  10  14      363.31      412.29     59.33 o 
   2  10  14      141.03      123.11     51.15 o 
   3  10  14      535.43      499.34     78.55 o 
   1   1  15       88.27      135.58     26.63 o 
   2   1  15       14.97       12.37     19.46 o 
   3   1  15      248.95      205.04     33.09 o 
   4   1  15     4502.58     4453.42     87.14 o 
   5   1  15      129.41      121.77     32.63 o 
   6   1  15     1990.89     1989.67     85.16 o 
   7   1  15     1598.02     1613.19     69.25 o 
   8   1  15     2101.82     2073.96    122.06 o 
   9   1  15     5153.63     4976.00    121.64 o 
  10   1  15       13.47       27.16     60.44 o 
  11   1  15     2068.11     2040.71     93.34 o 
  12   1  15       84.94       37.51     45.45 o 
  13   1  15      717.37      698.23     74.56 o 
  14   1  15        2.95       27.15     47.76 o 
   0   2  15     6328.40     6672.69    174.30 o 
   1   2  15       59.32       62.18     31.13 o 
   2   2  15     1734.96     1760.49     58.67 o 
   3   2  15     2853.69     2936.90     68.14 o 
   4   2  15      511.00      516.89     41.35 o 
   5   2  15     6588.00     6446.84    117.47 o 
   6   2  15      721.51      688.31     50.86 o 
   7   2  15     2188.20     2321.03     83.00 o 
   8   2  15     3533.38     3421.01     91.29 o 
   9   2  15     1311.48     1271.70     67.54 o 
  10   2  15     2696.93     2727.59    105.44 o 
  11   2  15       83.58      120.91     46.58 o 
  12   2  15     2494.86     2380.84    102.02 o 
  13   2  15     1121.45     1149.44     79.52 o 
  14   2  15      702.27      927.63    192.98 o 
   1   3  15     8908.03     8902.68    136.59 o 
   2   3  15     2436.70     2408.89     70.81 o 
   3   3  15     2371.74     2537.05     75.42 o 
   4   3  15     6483.45     6397.96    107.64 o 
   5   3  15        0.14        0.00     29.65 o 
   6   3  15     1967.09     2081.61     71.23 o 
   7   3  15      417.59      402.07     46.27 o 
   8   3  15     1855.33     1891.87     80.66 o 
   9   3  15     1730.66     1688.00     78.88 o 
  10   3  15      568.73      605.31     56.08 o 
  11   3  15     1378.98     1493.57     76.10 o 
  12   3  15      177.37      169.07     46.26 o 
  13   3  15     1012.84      857.87     73.57 o 
   0   4  15     8650.42     8569.77    212.47 o 
   1   4  15     1077.56     1035.41     62.10 o 
   2   4  15     1594.67     1607.48     67.30 o 
   3   4  15     3355.59     3613.33     90.51 o 
   4   4  15     2087.46     2124.99     85.23 o 
   5   4  15     1280.99     1248.84     54.08 o 
   6   4  15      163.03      156.26     35.43 o 
   7   4  15     1657.10     1754.39     74.37 o 
   8   4  15       86.99       58.84     38.62 o 
   9   4  15       84.39       89.49     38.97 o 
  10   4  15      172.56      130.94     43.32 o 
  11   4  15      285.51      328.45     50.46 o 
  12   4  15      352.87      321.48     51.59 o 
  13   4  15        2.92        0.00     50.45 o 
   1   5  15      322.21      337.43     46.95 o 
   2   5  15      140.62      117.03     44.62 o 
   3   5  15     3600.91     3581.86    110.16 o 
   4   5  15      186.50       99.43     29.47 o 
   5   5  15       16.42       32.36     31.77 o 
   6   5  15      307.34      251.40     37.66 o 
   7   5  15       48.01       55.79     35.06 o 
   8   5  15        8.14       16.25     33.76 o 
   9   5  15      112.21       94.34     51.28 o 
  10   5  15      126.40       88.90     42.46 o 
  11   5  15      215.29      249.05     49.73 o 
  12   5  15        0.90        0.00     42.37 o 
   0   6  15     3026.07     3215.64    142.47 o 
   1   6  15       24.40       32.99     40.30 o 
   2   6  15     1558.19     1679.13     89.23 o 
   3   6  15      966.74      967.52     66.37 o 
   4   6  15      510.98      583.77     56.00 o 
   5   6  15      825.87      913.57     61.09 o 
   6   6  15        0.35        0.00     33.36 o 
   7   6  15       87.29       61.33     42.26 o 
   8   6  15      254.12      215.50     50.04 o 
   9   6  15      183.57      119.00     40.22 o 
  10   6  15      225.98      170.99     47.21 o 
  11   6  15      114.68      117.08     49.16 o 
   1   7  15     3984.50     3963.95    186.43 o 
   2   7  15      357.54      322.40     52.22 o 
   3   7  15     2732.79     2754.47    116.09 o 
   4   7  15     2021.73     2073.16     93.19 o 
   5   7  15      231.42      322.57     51.75 o 
   6   7  15     3176.96     3299.49    103.00 o 
   7   7  15      705.72      716.27     79.02 o 
   8   7  15      973.66     1071.33     62.60 o 
   9   7  15      513.74      524.53     55.16 o 
   0   8  15     3503.13     3684.23    326.87 o 
   1   8  15      528.95      484.95     59.50 o 
   2   8  15     2706.78     2561.81    120.17 o 
   3   8  15     1798.28     1895.18     92.00 o 
   4   8  15      855.10      928.38     78.79 o 
   5   8  15     1663.07     1774.09     90.44 o 
   6   8  15       12.44        0.00     44.31 o 
   7   8  15      674.37      680.59     61.98 o 
   8   8  15      506.86      366.65     71.92 o 
   1   9  15      283.28      286.23     53.94 o 
   2   9  15      781.14      806.06     74.73 o 
   3   9  15        0.71       36.74     47.87 o 
   4   9  15      588.69      614.54     65.95 o 
   5   9  15      465.97      599.81    107.78 o 
   0   0  16       23.49        3.06     43.74 o 
   1   0  16     1090.11      997.55     78.06 o 
   2   0  16      276.31      213.24     75.96 o 
   3   0  16      319.79      418.50     62.35 o 
   4   0  16      852.87      840.20     68.99 o 
   5   0  16     1612.91     1647.51    112.62 o 
   6   0  16       19.15       28.25     48.87 o 
   7   0  16     3192.26     3095.29    174.29 o 
   8   0  16      268.98      283.01     69.16 o 
   9   0  16        2.71       10.26     59.79 o 
  10   0  16      296.34      229.19     71.54 o 
  11   0  16      529.37      493.43     83.70 o 
  12   0  16      203.18      128.04    165.56 o 
  13   0  16     1253.93     1208.88    116.02 o 
   1   1  16       21.67        2.08     25.92 o 
   2   1  16      127.89      108.86     35.61 o 
   3   1  16      289.74      302.35     38.23 o 
   4   1  16        6.61       46.63     30.48 o 
   5   1  16     2078.20     2100.46     76.95 o 
   6   1  16      464.92      583.90     48.49 o 
   7   1  16     1105.77     1129.33     73.04 o 
   8   1  16       89.01       94.91     39.55 o 
   9   1  16     2679.04     2652.83    102.50 o 
  10   1  16        0.34        0.00     42.79 o 
  11   1  16     1826.26     1829.04     90.98 o 
  12   1  16        6.30       82.32     48.44 o 
  13   1  16      453.65      519.23     71.59 o 
   0   2  16        2.16       40.64     32.17 o 
   1   2  16      305.73      346.87     38.11 o 
   2   2  16        6.72       22.37     26.20 o 
   3   2  16       54.79       76.32     29.72 o 
   4   2  16      911.11      928.76     71.94 o 
   5   2  16      171.50      153.74     49.66 o 
   6   2  16      373.05      372.72     45.04 o 
   7   2  16      186.73      190.88     41.03 o 
   8   2  16        6.69        0.00     34.91 o 
   9   2  16      190.87      168.16     46.99 o 
  10   2  16       23.82       67.50     49.42 o 
  11   2  16        2.61        0.00     45.27 o 
  12   2  16      386.68      351.85     56.83 o 
  13   2  16      384.61      427.46     97.65 o 
   1   3  16      588.95      554.35     46.45 o 
   2   3  16      153.81      122.41     40.77 o 
   3   3  16      380.60      270.95     36.10 o 
   4   3  16      356.80      324.99     41.99 o 
   5   3  16     1182.96     1133.14     61.61 o 
   6   3  16       11.14        4.32     34.35 o 
   7   3  16      331.63      417.37     60.85 o 
   8   3  16      473.28      499.25     51.27 o 
   9   3  16      766.53      728.76     57.56 o 
  10   3  16       83.03       54.74     41.35 o 
  11   3  16     1315.91     1351.76     79.96 o 
  12   3  16       12.30       22.92     47.84 o 
   0   4  16     3055.34     3132.23    148.81 o 
   1   4  16      951.47      964.92     62.83 o 
   2   4  16        3.80        3.94     37.39 o 
   3   4  16      999.47      968.34     63.24 o 
   4   4  16      148.30       78.98     34.38 o 
   5   4  16     1165.25     1274.15     64.69 o 
   6   4  16        4.28        0.00     31.29 o 
   7   4  16     1089.44     1145.40     65.93 o 
   8   4  16       59.54        0.00     36.18 o 
   9   4  16      125.79      127.53     41.97 o 
  10   4  16      106.40      149.66     44.71 o 
  11   4  16        1.74        0.00     41.78 o 
  12   4  16      253.98      265.85     59.85 o 
   1   5  16     5724.05     5400.53    124.08 o 
   2   5  16       97.37       63.90     40.98 o 
   3   5  16     2143.17     2115.20     98.04 o 
   4   5  16      467.39      517.17     53.31 o 
   5   5  16      287.12      224.25     38.08 o 
   6   5  16       19.34       38.61     36.65 o 
   7   5  16        9.13       30.77     37.14 o 
   8   5  16       36.84       42.86     39.75 o 
   9   5  16      264.51      223.32     47.17 o 
  10   5  16      113.04      129.08     45.15 o 
  11   5  16       70.87      137.82     61.37 o 
   0   6  16      167.83      188.82    108.08 o 
   1   6  16       29.92       59.49     47.36 o 
   2   6  16       97.84       66.37     47.94 o 
   3   6  16      291.92      268.72     48.94 o 
   4   6  16      232.11      311.12     50.27 o 
   5   6  16     1248.10     1095.67     72.28 o 
   6   6  16      454.19      413.13     49.97 o 
   7   6  16       72.93       53.66     40.28 o 
   8   6  16      416.69      494.30     52.77 o 
   9   6  16      165.97      194.74     48.71 o 
  10   6  16       65.08       48.19     51.72 o 
   1   7  16       89.16      125.40     52.01 o 
   2   7  16        5.05        0.00     40.89 o 
   3   7  16       58.05        0.00     41.46 o 
   4   7  16        3.27        0.00     41.10 o 
   5   7  16       44.22        2.01     46.58 o 
   6   7  16        1.57        0.00     41.97 o 
   7   7  16       48.74       16.68     42.45 o 
   8   7  16       27.83        0.00     44.25 o 
   0   8  16       76.83       44.62     75.19 o 
   1   8  16      105.42       47.97     46.96 o 
   2   8  16       78.04       38.68     61.62 o 
   3   8  16       11.62       61.15     47.60 o 
   4   8  16        0.21        0.00     44.32 o 
   5   8  16      791.10      807.40     69.10 o 
   6   8  16       32.89      115.07    121.21 o 
   1   9  16     1888.48     1960.29    139.26 o 
   1   1  17     2714.55     2615.90     84.37 o 
   2   1  17       56.14        0.00     27.75 o 
   3   1  17       33.65       53.71     33.08 o 
   4   1  17       23.45        0.00     32.68 o 
   5   1  17       83.40       80.45     35.99 o 
   6   1  17      929.03      925.17     59.56 o 
   7   1  17     1151.40     1211.37     65.80 o 
   8   1  17      153.72      168.46     52.71 o 
   9   1  17     3516.44     3465.22    112.09 o 
  10   1  17        4.08       35.32     45.07 o 
  11   1  17     1277.22     1346.98     83.52 o 
  12   1  17       12.34       15.32     47.93 o 
   0   2  17     2123.83     2274.91    112.89 o 
   1   2  17      260.34      183.40     39.03 o 
   2   2  17     1064.35     1111.49     63.26 o 
   3   2  17     4975.08     4914.42    123.74 o 
   4   2  17     1688.31     1731.45     71.91 o 
   5   2  17    11686.45    11638.66    211.04 o 
   6   2  17      870.42      913.64     59.44 o 
   7   2  17     2538.92     2592.10     91.22 o 
   8   2  17      152.92      119.58     52.50 o 
   9   2  17     1096.87      994.71     69.36 o 
  10   2  17        1.60       11.40     45.35 o 
  11   2  17        5.65        0.00     43.39 o 
   1   3  17     9646.41     9604.36    148.25 o 
   2   3  17      365.27      193.03     42.20 o 
   3   3  17     1963.61     2147.38     94.10 o 
   4   3  17      333.86      363.71     48.62 o 
   5   3  17      134.03      107.54     41.71 o 
   6   3  17       19.79        0.00     36.53 o 
   7   3  17     1540.71     1528.75     99.71 o 
   8   3  17      165.62      167.54     43.71 o 
   9   3  17     2722.56     2689.84     96.67 o 
  10   3  17      232.32      186.13     46.59 o 
  11   3  17     1957.39     1929.86    105.22 o 
   0   4  17      104.56      191.51     62.04 o 
   1   4  17      740.65      751.85     68.27 o 
   2   4  17      133.16      141.70     43.64 o 
   3   4  17     1351.88     1477.57     76.47 o 
   4   4  17      538.66      496.04     58.82 o 
   5   4  17     1411.14     1551.01     78.31 o 
   6   4  17      750.53      737.95     61.44 o 
   7   4  17     1184.69     1313.04     76.23 o 
   8   4  17      435.73      440.21     51.56 o 
   9   4  17      184.60      171.43     45.53 o 
  10   4  17      368.29      402.26     54.10 o 
   1   5  17        3.80       14.84     40.16 o 
   2   5  17      134.81       88.79     51.81 o 
   3   5  17      371.85      473.55     67.75 o 
   4   5  17      119.15       33.48     41.91 o 
   5   5  17      107.36      187.21     45.13 o 
   6   5  17        2.16       25.99     37.85 o 
   7   5  17        6.92        0.00     40.67 o 
   8   5  17        3.21        0.00     42.20 o 
   9   5  17       74.93        0.00     41.27 o 
   0   6  17        3.09       91.57     62.34 o 
   1   6  17       88.79      127.67     45.81 o 
   2   6  17        0.34       56.44     45.32 o 
   3   6  17     1168.75     1271.13     76.32 o 
   4   6  17      111.49       74.34     53.15 o 
   5   6  17      910.21      922.18     67.63 o 
   6   6  17       84.50        0.00     48.10 o 
   7   6  17      597.13      606.73     65.49 o 
   8   6  17      329.08      317.12     54.69 o 
   1   7  17     3212.78     3453.44    130.89 o 
   2   7  17        0.60       50.91     45.09 o 
   3   7  17     3002.29     2932.26    112.01 o 
   4   7  17      559.89      538.39     60.27 o 
   5   7  17       44.88       39.29     45.17 o 
   6   7  17      218.66      228.97     52.73 o 
   0   8  17      167.33      232.40     91.44 o 
   1   8  17      661.13      629.70     65.77 o 
   2   8  17        7.36        3.61     50.10 o 
   3   8  17     1556.28     1664.88    100.19 o 
   0   0  18      220.37      515.32    118.41 o 
   1   0  18     1341.44     1391.39    120.85 o 
   2   0  18      296.77      531.96     71.22 o 
   3   0  18     2052.54     1931.27     96.94 o 
   4   0  18      828.13      864.13     93.99 o 
   5   0  18     1631.89     1449.81    135.64 o 
   6   0  18     1255.67     1235.11    103.62 o 
   7   0  18     2782.32     2678.41    186.14 o 
   8   0  18        1.48       19.90     60.87 o 
   9   0  18        5.21       34.99     63.12 o 
  10   0  18      310.13      232.15     76.76 o 
  11   0  18      711.22      694.70    128.71 o 
   1   1  18     2158.09     2135.10     91.36 o 
   2   1  18      240.66      175.72     53.77 o 
   3   1  18     1208.17     1136.00     66.41 o 
   4   1  18      127.53      160.06     39.72 o 
   5   1  18        0.89        0.00     37.74 o 
   6   1  18      407.50      228.45     50.11 o 
   7   1  18      765.80      732.62     63.71 o 
   8   1  18       52.59       65.84     44.73 o 
   9   1  18      324.16      489.02     58.72 o 
  10   1  18       70.86        3.72     49.13 o 
   0   2  18       88.42       83.58     39.51 o 
   1   2  18        9.18       45.05     41.50 o 
   2   2  18      426.19      417.76     53.12 o 
   3   2  18      188.42      206.43     46.43 o 
   4   2  18      960.71      940.22     62.78 o 
   5   2  18       99.36      121.22     45.44 o 
   6   2  18      228.10      212.67     44.65 o 
   7   2  18        1.63        0.00     36.70 o 
   8   2  18      114.39       92.64     43.10 o 
   9   2  18       20.72       14.03     55.92 o 
  10   2  18       28.56       17.41     47.24 o 
   1   3  18      910.45      961.65     63.84 o 
   2   3  18       21.71        0.00     34.92 o 
   3   3  18      715.81      696.70     62.94 o 
   4   3  18        7.44       42.42     44.26 o 
   5   3  18       83.55       15.05     50.50 o 
   6   3  18        3.25        0.00     46.05 o 
   7   3  18       86.49       66.84     45.77 o 
   8   3  18        0.07       46.67     39.86 o 
   9   3  18        1.77       43.67     41.71 o 
  10   3  18        0.44      112.70     63.24 o 
   0   4  18      409.32      496.11     74.77 o 
   1   4  18      544.40      558.97     55.15 o 
   2   4  18        1.89        0.00     40.23 o 
   3   4  18     1152.17     1236.14     78.90 o 
   4   4  18       26.94       37.58     48.93 o 
   5   4  18     1195.08     1207.07     79.31 o 
   6   4  18        8.34        0.00     40.60 o 
   7   4  18      790.84      883.25     66.81 o 
   8   4  18      318.83      334.47     88.27 o 
   9   4  18        3.76       61.71     43.17 o 
   1   5  18      701.47      724.31     63.07 o 
   2   5  18        8.89        0.00     40.85 o 
   3   5  18       42.95       68.98     45.39 o 
   4   5  18        0.00       50.99     55.86 o 
   5   5  18      311.75      222.67     61.62 o 
   6   5  18       13.81        1.04     52.23 o 
   7   5  18      838.42      875.34     69.44 o 
   8   5  18       10.55       11.66     49.83 o 
   0   6  18      629.58      650.88    123.95 o 
   1   6  18        1.15       12.40     53.45 o 
   2   6  18      208.61      187.13     52.97 o 
   3   6  18      171.00      139.09     46.54 o 
   4   6  18       39.19       90.15     44.98 o 
   5   6  18      957.43     1086.94     96.25 o 
   6   6  18      472.63      494.38     65.98 o 
   1   7  18        7.69        0.00     48.24 o 
   2   7  18       13.43       46.99     47.73 o 
   3   7  18       10.56        7.47     50.91 o 
   1   1  19     6052.46     5897.62    213.49 o 
   2   1  19      401.59      414.63     62.64 o 
   3   1  19     2730.14     2710.94    106.27 o 
   4   1  19      106.36      135.09     42.71 o 
   5   1  19      580.46      763.36     72.66 o 
   6   1  19      207.47      243.56     74.39 o 
   7   1  19      118.35      201.02     53.93 o 
   8   1  19       29.57        9.06     43.58 o 
   9   1  19      720.91      790.92     69.52 o 
   0   2  19      313.83      374.98    124.99 o 
   1   2  19      235.45      277.34     50.37 o 
   2   2  19      287.88      256.89     50.88 o 
   3   2  19     4054.19     3938.80    150.79 o 
   4   2  19        0.15        0.00     42.74 o 
   5   2  19     6250.32     6390.19    138.61 o 
   6   2  19        5.70       22.11     42.63 o 
   7   2  19     2573.15     2692.38     96.44 o 
   8   2  19      353.10      337.51     57.36 o 
   9   2  19      548.09      539.93     95.34 o 
   1   3  19     5201.92     5284.79    176.44 o 
   2   3  19       83.37      146.83     53.57 o 
   3   3  19     2225.52     2232.00    115.03 o 
   4   3  19      164.00      124.49     49.61 o 
   5   3  19       12.40       15.25     43.96 o 
   6   3  19      804.58      791.27     64.64 o 
   7   3  19     1226.08     1265.64     87.61 o 
   8   3  19        2.84        0.00     43.01 o 
   0   4  19      161.00      321.43     73.04 o 
   1   4  19      402.01      523.78     57.16 o 
   2   4  19      428.30      482.52     60.50 o 
   3   4  19     1557.88     1639.07    146.25 o 
   4   4  19       24.97        0.00     47.36 o 
   5   4  19     1661.36     1737.42     94.35 o 
   6   4  19        1.38        0.00     45.53 o 
   7   4  19     1668.22     1754.80     97.71 o 
   1   5  19      143.88       97.30     45.44 o 
   2   5  19        1.38       62.61     47.18 o 
   3   5  19        2.72        0.00     41.80 o 
   4   5  19        5.49       29.37     55.90 o 
   5   5  19      132.47      118.48     57.72 o 
   0   6  19       60.52      132.14     98.85 o 
   1   6  19      189.02      256.04     53.78 o 
   2   6  19      133.37       75.71     52.52 o 
   3   6  19      366.16      314.96     60.85 o 
   0   0  20      393.15      328.94    120.61 o 
   1   0  20      113.89        0.00     85.52 o 
   2   0  20      181.19       53.63     64.33 o 
   3   0  20      970.18     1054.86    164.48 o 
   4   0  20       62.33      304.68     89.89 o 
   5   0  20     1114.25      987.55    100.79 o 
   6   0  20       18.86        0.00     62.76 o 
   7   0  20      450.00      584.95    115.13 o 
   1   1  20     1364.67     1339.88    103.22 o 
   2   1  20       15.43       70.15     56.37 o 
   3   1  20      734.47      913.74    108.89 o 
   4   1  20       49.48       46.86     46.60 o 
   5   1  20        0.99        0.00     44.28 o 
   6   1  20      104.19       99.46     53.58 o 
   7   1  20      107.04      102.22     48.70 o 
   0   2  20      243.35       92.10    111.84 o 
   1   2  20        3.76        0.00     65.88 o 
   2   2  20      559.72      484.86     67.81 o 
   3   2  20      152.00      193.28     51.80 o 
   4   2  20       46.84       44.75     54.47 o 
   5   2  20      285.00      360.80     59.15 o 
   6   2  20      155.12      120.38     47.02 o 
   1   3  20      672.66      820.57     79.05 o 
   2   3  20       53.31       50.59     50.30 o 
   3   3  20      939.95     1040.66     86.28 o 
   4   3  20       77.65        0.00     49.91 o 
   5   3  20      170.14      173.93     56.43 o 
   6   3  20      107.14       77.54     60.47 o 
   0   4  20       18.37        0.00    108.54 o 
   1   4  20       80.62       68.62     54.48 o 
   2   4  20      142.27      195.14     60.24 o 
   3   4  20      644.97      700.79     78.57 o 
   4   4  20        3.07        0.00     49.78 o 
   1   5  20      343.00      389.10     63.15 o 
   1   1  21      372.28      371.76     71.28 o 
   2   1  21      364.04      402.34    115.51 o 
   3   1  21       22.70       46.58     59.42 o 
   4   1  21      435.60      401.28     92.25 o 
   0   2  21     2307.84     2531.19    243.47 o 
   1   2  21       47.82      149.11     80.58 o 
   2   2  21     3902.76     4279.52    218.29 o 
   3   2  21      546.87      513.30    100.65 o 
   1   3  21      824.71      898.75    119.40 o 
                                                 
